# Supplementary material for: A triangulated perspective for understanding CAM use in Lebanon: a qualitative study
Source: BMC Complement Med Ther. 2022 Aug 2;22:204. doi: 10.1186/s12906-022-03685-z (PMC9347103; doi:10.1186/s12906-022-03685-z)
Supplement: Supplementary file 5 — Additional file 5. [file 12906_2022_3685_MOESM5_ESM.xlsx]

## Sheet: Group A
Definition of CAM	Types of CAM	Solving a health problem (Efficacy)	Advantages	Lack of safety	Side effects from CAM	Lack of patient's believe in its efficacy; Not solving/limitations in solving the problem /disease (especially severe diseases)	Lack of HCP belief or promotion or knowledge of CAM	Lack of CAM providers proper application of CAM/ CAM providers and not qualified	Lack of credible sources or Lack of evidence-base data or Lack of trust	Cost (-ve)	Lack of accessibility/ availability	Lack of monitoring and regulation; Lack of governmental support/ Politics	Lack of knowledge (of the Lebanese)/ Lack of education	Timely results (CAM takes more time to show +ve efficacy)	Fear	Advancement of traditional medicine over CAM	Environmental factor decreasing the efficacy of CAM	Spiritual Culture/ Relgion	Pressure from pharmaceutical companies/ Reputation	Type of the disease/stage of the disease	Negative experiences around the participants	Tolerance/Taste of herbs	Culture preferring traditional medicine	Perceived seriousness	Integration of CAM with traditional medicine	Previous personal experience	Cost (+ve)	Experience around the participants (Society/family/friends...); Culture	Failure of the traditional medicine in treating the condition/Lack of trust in traditional medicine/Lost hope	Referral by a HCP to CAM provider or CAM product	Credible source/ references	Media/ internet platforms	Accessibility/ availability	Knowledge/ Open minded people/ Education	Belief in CAM efficacy	CAM is a trend	Safety of CAM products	Older generations vs. younger generations	Religion	Safety of "Natural" products	Fear of facing their disease/physicians	Insurance coverage (as an enabler rather than recommendation)	Type of disease	Actual efficacy of CAM/ Satisfaction with results/benefits of CAM	Avoid Chemical products/ treat side effects of chemical products	Means of protection from disease	Support to traditional medicine	Curiosity	CAM providers give more time than traditional medicine
G1_1: Acupuncture & osteopath … G1_1: CAM is complementary to traditional medicine; it is not a substitute.	G1_1: CAM at a certain point is a complement to the traditional medicine such as visiting a doctor. Some things we should do are alternative or complement to the traditional medicine.	G1_1: CAM is actually providing patients with positive outcomes; this means this medicine is present and has influence on the medical condition. G1_1: biological, the pain was gone from my shoulders and neck, and I stopped feeling the numbness in my arms. G1_1: Herbal supplements that we take for constipation -instead of chemical pills- are beneficial, and people are getting efficient results.	G1_1: Acupuncture might help reduce the pain and increase rest at night (get more sleep). Therefore, CAM is beneficial. Although it is not a cure, it definitely improves the quality of life and reduces side-effects		G1_1: Everything has negative side effects if not used properly or with someone professional, someone who knows what he is doing, has confidence, and has received training on CAM.		G1_1: I would consult my physician. This has happened to me. I asked my Dr. if I can do acupuncture. He claimed that he really doesn’t know about it and he doesn’t believe in its efficacy in Lebanon. G1_1: G1_1: HCPs have the knowledge, but they don’t want to show you that they trust CAM. They [HCPs] think it would substitute their work. They [HCPs] would say that they don’t believe in it and tha…			G1_1: CAM is very expensive, and it could be equivalent to the cost of visiting a private class A physician in Lebanon. It could be a barrier of course.		G1_1: In Lebanon, CAM is not regulated not monitored.	G1_1: They [the Lebanese] don’t really have enough knowledge about CAM.											G1_1: CAM is not a cure, but it can improve the quality of life for the patient and extend his/her life.	G1_1: CAM should be integrated to complete the traditional medicine. G1_1: It [CAM] was very beneficial, and this was obvious in the ultrasounds. I witnessed the benefits of CAM; this means that CAM is beneficial , and it should complement traditional medicine.	G1_1: ...these two; Acupuncture and osteopath, I know them because I have done them and I had good results. G1_1: I had a car accident that caused me neck pain which was extended to my arms. I visited many class A doctors in Lebanon, who prescribed medications, cortisone, and physiotherapy, but nothing was beneficial. That is why I went for osteopath. The first session was very painful, but after…		G1_1: friends and family play an essential role, especially someone who have had an experience with CAM use. G1_1: Yes of course, our surrounding is usually the main source of influence. G1_1: People are getting the results they need, and that is why they use it.		G1_1: He [the HCP] actually referred me to someone professional in Lebanon. G1_1: Some physicians in Lebanon believe in its efficacy and prescribe it to their patients. G1_1: Yes of course, my doctor wasn’t against acupuncture; he graduated from Germany so he has more exposure to CAM than physicians in Lebanon. He didn’t refuse; instead, he told me to do what makes me feel better. But, he insiste…		G1_1: In Lebanon, social media is only for business/profit use, it definitely advertise CAM products and influence people’s opinion.				G1_1: They [the Lebanese] think that CAM is a trend; instead, it is a complement to traditional medicine that is why they do it.
G1_2: I don’t know a lot about it, but I have heard that it is an alternative method that you use other than medicine.	G1_2: Like healing through faith, like in churches.	G1_2: Patients were healed from cancer through the church and others were healed from heart diseases, including my mom. In a few minutes, by prayer, your son or daughter would be healed.	G1_2: If you were having backaches for a long time, you can go try, and you will experience the healing processes [through prayer]. G1_2: The advantage of CAM [healing through the church] is that it is efficient in healing, the people who are not being cured.	G1_2: (paraphrased)… G1_2 explained that yoga might harm people from a spititual perspective; thus, one should be careful about practicing yoga.	G1_2: The types of CAM related to herbs and products like that might have side effects, since a person might be allergic to the specific type of herb that he/she was taking.		G1_2: : I don’t think all HCPs have enough knowledge about CAM.		G1_2: There are many [Instagram] pages that provide wrong information about CAM and mislead the people. G1_2: There are some people who know about CAM, and others who don’t but claim do know. That’s why we should be very careful.			G1_2: I don’t think CAM is well regulated in Lebanon.	G1_2: The Lebanese don’t know much about CAM.												G1_2: Not all CAM should be integrated with the traditional medicine, but the psychology and psychiatric department can be. […] People would get healed. They will be less dependent on medicines and things like that. G1_2: regarding the integration of CAM with the traditional medicine, this will most likely not happen since, in the current situation, the government is taking advantage financially.…	G1_2: Yes, of course CAM is effective and efficient, out of personal experience. […] I believed in CAM [healing through faith] 100% when I experienced it myself.	G1_2: Healing through the church does not cost money.	G1_2: My mom always does a stent surgery [..] The bishop prayed for her and told her that you don’t need to do anymore surgeries […] My mom was very dependent on medicines like sprays and pills under the tongue […] The doctor told her that there is nothing.wrong with her arteries anymore [...] Now she is healed and doesn’t take any medicines for the heart or the stress and those stuff. G1_2: My f…	G1_2: Why would you refer to chemotherapy to cure cancer, which requires suffering and spending a lot of money, rather than doing it by faith. G1_2: , I used to have anxiety which led to depression. I used to take medications, and they had a lot of side effects such as the inability to eat. I used to have knee problems. I also had migraines for which doctors prescribed more medications. However, …		G1_2: Yes of course, more evidence-based recommendations would strengthen my believe in CAM.	G1_2: You can see a lot of CAM presented on Instagram.	G1_2: Healing through the church is accessible.				G1_2: Yes. In general, CAM is safe. […] Safety of CAM depends on what they are using and what the alternative method is. G1_2: I don’t have a lot idea of what is available in the Lebanese market, but I guess 50% of the products are safe. G1_2: The person can also try healing through prayers since it doesn’t hurt anyone. G1_2: Experience around the participants.
G1_3: There are different types of CAM, such as aroma therapy, yoga, meditation, herbs, Chinese medication, and probiotics.	G1_3: What I know about CAM is that they are the medical products and practices that are not part of the standardized medical care. […] It [CAM] is more of a body-mind practice where there is a connection between the body, mind, and soul.	G1_3: CAM helped me a lot by improving my sleep pattern and heart health.	G1_3: It allows one to be more responsible of their health, body, and mind.	G1_3: The rest of the products -other than natural products and dietary supplements-, I do not consider them safe. […] Because CAM products in the Lebanese market are not all standardized, I would not consider them to be 100% safe.	G1_3: I know it has a bit of side effects, which are drug-herb interactions that might affect the body organs. G1_3: Some CAM products could have biological interactions in the human body, and so I surely do not mind to disclose to my doctor all the medications I am taking. G1_3: CAM might force someone’s lifestyle to change; for example, someone’s diet and sleep pattern could change because of i…							G1_3: CAM products are not well regulated in Lebanon, but surely it could be worked on to assure that there are no unsafe ingredients in the prescribed products.		G1_3: It takes time for the CAM health benefits/treatment to kick in.										G1_3: I believe that CAM could be taken as supportive treatment along someone’s conventional medication.	G1_3: So I do believe that the integration of CAM with conventional medicine could improve the medical situation. […] CAM alone needs time, so if it is to be integrated with conventional medicine, it would facilitate the process of healing as well as the treatment. G1_3: Decision makers in the government must put a lot of efforts in order to enable proper regulation and have safe integration betw…	G1_3: I believe the Lebanese, including myself, depend more on herbs. For example, herbal medication is all what I know about and rely on from CAM. G1_3: I used a herb because I suffered from fast heartbeats which affected my sleep pattern. When I used it, it treated my sleep disturbances, and it decreased my fast heartbeat episodes. It did not have any side effects because it was a natural produ…				G1_3: It depends on the way the healthcare/CAM provider is prescribing CAM, and how much they are able to convince you with its effectiveness. G1_3: A cardiologist prescribed the CAM product to me after doing an ECG and making sure I have no heart problems.	G1_3: My doctor is a reliable and credible source to get the right information from regarding CAM because he is the most knowledgeable. G1_3: Also, we can rely on medical studies and researches that explore CAM. […] People always prefer to learn from credible and evidence-based sources about things that actually work in reality rather than things that could only possibly work.									G1_3: I used Normacalm. It is 100% natural. It is made from Valerina herb. G1_3: I consider the natural products or even dietary supplements found around us to be safe.
G1_4: It’s when people use medicinal herbs.	G1_4: I have heard that there are some people who heal using the Chinese medicine that is used to treat the migraine. […] And some people do physiotherapy.	G1_4: There are some people who benefit from them [medicinal herbs], but others who don’t. G1_4: I have heard that people who used Chinese medicine to treat migraines benefited a lot.			G1_4: I searched for the side effects of the herbal medicine that I am taking. The herbal medication I am taking is contraindicated with anticoagulant medications -like aspirin and aspicot- since this herbal medicine already is an anticoagulant and you must not take them together. In my case, since I don’t take anticoagulants, I take this herbal medication.		G1_4: One of the disadvantages of CAM use is that it affects the work of the medical doctors. So, if CAM products were efficient in curing diseases, less people would refer to the doctors.	G1_4: I think the main purpose of CAM providers is marketing. That’s why I don’t trust them.	G1_4: The CAM products that are advertised on TV, I don’t trust them. […] I don’t like to go and take things that are advertised on TV or through the media. […] the ones that are highly advertised, you cannot trust them. You know that such advertisements are exaggerated, and I personally don’t buy from them.				G1_4: I don’t think the Lebanese have enough information/knowledge about CAM. I believe only 40% of the population know what CAM is.												G1_4: CAM and traditional medicine must be integrated since it is better to use herbal medicine as an alternative to traditional medicine that has chemicals in it.	G1_4: As for my personal experience, the herbal medicine that I took was very beneficial. Honestly, I prefer it over the traditional medicine since the herbal one has less side effects, especially if someone wants to take it for a long period. [...] The name of the herbal medication is Ginko Biloba. It is made from the Ginko herb. The doctor prescribed it to me because I had a very annoying buzzi…	G1_4: It might help the person more in terms of cost savings, since patients might not need to do regular checkups with the physician. People spend a lot of money on physician checkups. Whereas with CAM, a person might only need 1 session at the physician.		G1_4: I know some people who use anti-stress herbal medications, since it has fewer side effects than the traditional medicine. G1_4: I went to another doctor who did a lot of hearing tests and told me that my case has no cure and that I must live with it. Then my husband told my case to another doctor who prescribed this herbal medication. After taking it, I found out that it was very beneficial.	G1_4: Nowadays, doctors are encouraging and prescribing herbal natural medicine that doesn’t have side effects. G1_4: I use herbal medicine prescribed by the doctor. […] Although a doctor prescribed this herbal medicine to me, I also took advice from other doctors. G1_4: Even if my friends recommended a medication, I don't take it unless I refer to a doctor. G1_4: I am with the herbal medications…	G1_4: Yes, this herbal medication was prescribed to me be my doctor. But I recommended it to people that have a similar case to mine. I gave them its name but told them to checkup with their physician before taking it. […] Since the doctor is a specialist in such things and in the cases that we have. So, I do not take any medication on my own without referring to the doctor.						G1_4: CAM is safe. It has no side effects. G1_4: , if they replaced them [the large amounts of medications] with herbal medications, this would be beneficial to them. Herbal medication has no side effects.			G1_4: Nowadays, doctors are encouraging and prescribing herbal natural medicine that has fewer side effects. G1_4: I believe that CAM has less chemicals exposed to the body, and it also has a psychological effect since I would feel better that I am taking less chemicals; after all, I am taking a natural herb.
G1_5: Everything that is not pharmacological, not tested, and doesn’t have supportive assessments. Usually, it is commonly used by populations but not supported by scientific studies. In fact, it could be scientifically supported, but doesn’t have evidence of indication uses.	G1_5 listed several types of CAM, including: reflexology, essential oils, herbal remedies, and Hujama.	G1_5: Hujama (Cups) are used for relaxation. I have heard that they use it for detox (cleaning the body). However, I believe that it’s actually used for muscle relaxation. Acupuncture is used for anti-inflammatory response. I am not sure why people use it, but I’m guessing that they treat local pain in a certain area. G1_5: For cancer, they use herbs such as turmeric and herbs that have antioxida…		G1_5: for major diseases, more cautious considerations should be taken as compared to the cosmetic use of such products.	G1_5: their use might interact with medications. G1_5: However, if you are ingesting a type of CAM product and you have a chronic disease which you are treating with medications, safety is a concern since it is a therapeutic approach that might always have side effects. G1_5: Reflexology caused an inflammation in my feet. G1_5: Essential oils sometimes cause irritation on my skin, but it is nothi…	G1_5: I am not sure if a needle injection in my back would relief my pain or it would hit a nerve that would relief my pain or if it is psychological. I’m not aware of the science behind it. Same thing for Hujama, it might biologically relax the muscles, but I am not sure if it really removes the toxins from the body. G1_5: But for chronic or serious diseases, I think traditional medicine is the …	G1_5: It is sad how pharmaceutical companies which have good financial background are easily accessible to physicians. Physicians are influenced and put under pressure by these companies.		G1_5: If something is not tested and if pros and cons of the product are not explained, I would not claim that they are beneficial unless scientifically proven. G1_5: if a CAM provider is well educated has a diploma vs. someone who got it via a 3-day online training: maybe the online training is enough and accredited, but because we don’t have much knowledge and awareness regarding this sector th…	G1_5: Cost is also a barrier since some CAM products are very expensive.	G1_5: they are not easily accessible. We don’t find a shop that sells essential oils for medical use.	G1_5: I know that people in Lebanon or manufacturers produce good products, but because we don’t have governmental control, you will definitely have a question mark about using Lebanese CAM products. For example, with Acupuncture, I worry if needles are being disposed or reused because we don’t have governmental control in our country. G1_5: they are not controlled in Lebanon, and there no guidel…	G1_5: Lebanese are not knowledgeable about CAM. Some things are practiced based on culture and not on knowledge or evidence, such as putting bat blood on a newborn’s skin.												G1_5: it is beneficial to have CAM under the umbrella of Medicine, since it would lessen the chemical use of medication. We would become more ecofriendly and lessen the need for processed manufacturing. Also, when it expires, no harsh procedures are needed for its deterioration.	G1_5: I use reflexology. G1_5: Sometimes I use essential oils for nausea, relaxation, or migraines. I also use herbal remedies like “Yanson” for bloating. These are types of infusions. I use lavender for my hair (cosmetic use).		G1_5: I believe CAM is still present in our culture, but I’m not sure if it has a placebo effect or not. For instance, for period pain (cramps), I used to take some type of liquor made by my grandma from the herb “Himblees”. When I used to take it, it made me feel better. This was a tradition from our ancestors. This traditional use of Himblees in our family is still present today. G1_5: I think …	G1_5: I think whenever medications aren’t giving positive results, the physician is hesitant and is not confident with the treatment; one would be have hope that CAM would give a positive outcome. This includes the use of acupuncture, supplements, vitamins and minerals, etc.	G1_5: I think media has a great influence on people in providing information regarding the use of CAM. But 95% of the community would do anything a physician recommends or prescribes, so he/she is the main influencer. This might also be the case among cancer patients whose physician prescribes an off label indication of a medication, which is acceptable in certain cases because of the absence of …	G1_5: . If I see products from China or India, I tend not to buy them. If I see that the product is from France or USA, I would feel more confident in buying it. G1_5: Although India and China are the countries of origin of such products, it is our culture and something imbedded in me that I go for the ones from more developed countries. G1_5: If someone recommends CAM, it is usually based on per…						G1_5: I believe that topical herbal products don’t have side effects and would not interact or inhibit the action of medications. For example, putting a bit of lavender oil on your neck to help you relax will not cause any side effects.			G1_5: people tend to go for more natural products since they believe that they are more compatible and more natural or safe.
		G1_6: I feel that not only medications can cure you; you can cure yourself through sports, yoga, everything that you can add to such as herbs. G1_6: I believe that it is effective from my experience. G1_6: I think it is effective on all types of diseases.	G1_6: Yoga doesn’t have any negative effects since it benefits your body and your mind would be more peaceful.	G1_6: When using herbs, you should be careful where they are extracted from because some plants might be poisonous. This is nature so you should be careful with the herbs. Maybe the herb itself is beneficial but the fertilizers on it are poisonous.	G1_6: I stopped it because it had a bitter taste.		G1_6: he [the physician] will not understand. He will tell me there are medications why would you take this herb.		G1_6: If a person decides to resort to CAM which doesn’t have enough research on it, it is hard. G1_6: All of these are ads on TV, but we should be careful because they might not be accurate. You shouldn’t only open google you need to research even further.			G1_6: I believe that CAM is not monitored	G1_6: Lebanese are not knowledgeable at all about CAM because no one has the time to open and read.			G1_6: Most of people in Lebanon they don’t use CAM because they prefer the use traditional medicine.								G1_6: CAM has many benefits, but the mode of use might have some consequences.				G1_6: Sometimes, you listen to experiences from older people such as your grandparents who say that some herbs are used to cure certain disease, and that it is not necessary to take medications. G1_6: people who have experience with CAM have tried it and got cured. Experiences will give you the right feedback to know which type of CAM is effective. G1_6: , why not try the herbs that were effectiv…	G1_6: He is ill, and he is not getting cured by traditional medicine, why not try herbs which were used previously and found to be effective.		G1_6: People have this mentality; they trust the physicians. G1_6: The majority of CAM providers are knowledgeable and have good experience; they are capable of curing people. G1_6: evidence based recommendations would strengthen my belief in CAM efficacy.	G1_6: on TV, there are so many ads about CAM use; for example: they advertise a herb weight loss, or another herb to help with memory.		G1_6: If we had more information about the herbs and plants, I think we would be able to cure ourselves and benefit more as compared to using medications, and eventually substitute medications with herbal medicine.	G1_6: : The benefits of CAM are its enablers. People who use it never say that it had negative side effects; on the contrary, they say how beneficial it was. So, the benefits drive people to use CAM.
G1_8: It is herbal medicine you hear about on TVs, Chinese acupuncture, Hujama, etc.. G1_8: some people resort to religious medicine,				G1_8: Based on what we see around us, it is not safe.	G1_8: Some types of CAM have negative effects if people use them in extreme ways.	G1_8: People in Lebanon don’t use CAM because they simply don’t believe in its efficacy.	G1_8: HCPs don’t like CAM. I haven’t seen any physician that recommends CAM.	G1_8: CAM providers use it for business. They don’t have professional conscience. They only want to sell their product, irrespective of whether they are knowledgeable or not.	G1_8: It has become more commercial than actual medicine; for example, on TVs, they show you an old 80 year old woman who took some alternative medicine which made her look 20 years old. Another ad might show you a 200 Kg man who becomes fit and lifts weights after using CAM. This is commercial and has negative side effects. G1_8: : Nowadays, you can rarely trust anyone. If for example, the pharm…	G1_8: Others don’t use CAM because of its cost.		G1_8: : I don’t believe in the safety of these CAM products because in Lebanon we don’t have monitoring or evaluation. They use the term “nutritional supplement” to avoid testing or regulating the products. G1_8: CAM in Lebanon is not monitored or regulated.	G1_8: I don’t think that the Lebanese are truly knowledgeable about CAM. Their knowledge is based on things they hear from their surroundings. G1_8: Others don’t know about it and have never heard about it.		G1_8: Some people are afraid to try CAM because some CAM providers are Sorcery شعوذات.	G1_8: Sometimes, CAM is not beneficial because people resort to it and ignore the traditional medicine which might be more beneficial than CAM. Science has no limits; this is why we have the traditional medicine.								G1_8: Some diseases such as heart diseases and cases where there is a need to change one of the valves, Hujama for example is not a cure. G1_8: It is beneficial but not a substitute to traditional medicine. G1_8: Health conditions which are simple might be solved or cured using CAM, but major health issues cannot be cured without actual medication and surgeries.	G1_8: CAM should be integrated with traditional medicine to a certain extent, not 100%. Some things that are simple could benefit from the integration of CAM. For example, using herbs for better digestion is better than using chemical products of medications.	G1_8: I think that psychologically I felt better and more energetic after using Hujama.		G1_8: I tried Hujama because my friend tried it so I tried it.	G1_8: once the person faces an issue which is not cured or resolved by physicians, he/she seeks CAM based on what others recommend. G1_8: Patients resort to CAM once they don’t find themselves responding to traditional medicine. Also, in some cases, the traditional medicine is expensive or the physician doesn’t give the patient enough time, he/she would directly resort to alternative medicine.		G1_8: Evidence based studies would definitely make me believe more in the efficacy of CAM.				G1_8: Even if I consult my physician, he would not recommend it. So it all depends on my preferences and belief in the efficacy of CAM.		G1_8: I did hujama because I was sure it will not have any negative side effects.		G1_8: it is actually present in the Quran that Hujama is beneficial.
G1_9:				G1_9: It is not necessarily 100% safe.	G1_9: there are some herbs that are poisonous that must be taken on regular basis like the thyme and chamomile. Those poisonous herbs are only used by the ones who produce medications. But as for any other herb that I am not familiar of, I make sure to ask someone about it or search myself before taking it since it might have side effects. Even the Thyme. G1_9: the excessive use of anything will …							G1_9: I don’t that CAM is monitored and properly regulated in Lebanon. G1_9: Since there is no proper monitoring, I don’t trust in the herbal products if they are old or not.					G1_9: pollution also affects the effectiveness of such medications [herbal CAM products].							G1_9: I consider CAM as a preventative measure, and it can also be used as a treatment. It depends on the severity and duration of the case we are in. Let’s talk about the prevention part. What I do is that starting the end of summer until the beginning of winter, I keep on drinking herbal infusion (Zhurat), rosemary, thyme and Zoufa. All such herbs boost out immune system since they contain anti…	G1_9: Yes, of course I think that CAM and the traditional medicine should be integrated. G1_9: The idea of such integration is very important. If it didn’t have any benefit, it will provide no harm.	G1_9: Thank God in the past year I have only experienced sore throat for about 3 times per year and I took the Zufa with rosemary and thyme. I drank them for 3 days before I sleep. G1_9: The herbs are the maximum things that I have used.	G1_9: it also saves money. It is not necessarily to go and take medications every time I have a sore throat. Each medication might cost around 20$, so I resort to the herbal remedies first.	G1_9: In general, this information is inherited from my parents and the culture/society I live in. Also, it is a common practice for example to take chamomile and such things. G1_9: In CAM, it is very important to have experience. For example, my parents tried such herbs, and I used to take them since I was a child. That’s why I trust taking them but in moderation and not necessarily every day. F…										G1_9: I take advice from older generations such as our grandparents since during in their culture traditional medicine was not that popular. I take advice especially from those who live in rural areas since they have a lot of experience with such herbs and they know more than I do. G1_9: It is not that popular especially among the young generation.	G1_9: There are also some people who only seek treatment from CAM; for example, they resort to Saint Charbel in order to heal them. G1_9: My friend’s mom, who believes a lot in Saint Charbel, had a problem with her mobility and movement. I don’t know the case exactly, but she resorted to Saint Charbel and visited him and after a while she got cured without the need for any surgeries.
G1_10: I know that it has to do with the herbs.	G1_10: herbs (sveral herbs); Hujama; when someone comes with back pain, he does Rukia using Qur’an sayings.. […] He once injured his ankle, so he healed himself and returned his ankle to its place. He used the soap foaml.. […] He also uses salt (Mili7 2idare), places it on the injury and wraps it for 2 days. G1_10: when someone comes with back pain, he does Rukia using Qur’an sayings. G1_10: He o…	G1_10: There is herb called Shirish Atat al Morr. It is beneficial for people who have urinary bladder problems. G1_10: She used to drink every day a cup from this herb and she benefited a lot. She used to have urinary problems and she is better now after she used the Shirsh Atat Al Mor herb. There are also herbs called “Ribas” and “Shawk Jmel”, this one my dad prepares it for people who have kid…				G1_10: It is very hard to use CAM for severe and complicated conditions. CAM might not be as beneficial as the chemotherapy’s effect for cancer patients.	G1_10: Healthcare providers have enough information about CAM, but they don’t admit it.		G1_10: It is due to the lack of studies or experience.															G1_10: The minor things like stomachache and things like that, those I can solve them on my own. G1_10: It depends on the pain and the severity of the disease. If you have heart problems and took a specific medication, it might worsen the condition and lead to other damages. But as for the stomachaches, flu, kidney or urinary injuries, you can refer to CAM which might benefit but not harm. G1_10:…	G1_10: I agree that agree that the CAM and the traditional medicine should be integrated. G1_10: Since both complement each other	G1_10: . I had an IBS problem, so I went to a herbalist and got a mixture of herbs in the dried form not in bottles. After that, I boiled it and drank it and it was very beneficial. G1_10: . We still take up till now Zayzafoun and Chamomile as a treatment instead of taking Panadol. G1_10: . When I took this herb, it wasn’t only numbing the pain but it also cured me. G1_10: I took a herb to treat …	G1_10: The lower socioeconomic classes still use CAM (herbs). Around 95%. G1_10: The lower socioeconomic classes work to get a daily income of 20,000 LL in order to feed their children. But then you go to pay for a doctor’s consultation or a medication to pay 50,000 LL. For this reason, the lower socioeconomic classes use the herbs as a source of treatment. G1_10: You might pay 200,000 LL for usi…	G1_10: I would try a herb if some people from my village used it to treat their kidneys and was successful. G1_10: Yes, I would get encouraged to try it after the experience of my family members or friends.	G1_10: All medications prescribed to me numbed the pain for a few hours, but then the pain got worse. However, the herb that was prescribed to me by the physician, it cleansed all of my stomach.		G1_10: I trust the herbal products that are either prescribed by a herbalist or by a general physician, who already have good experience. I don’t believe in the ones that are marketed or advertised. G1_10: If he studied it and has a certified diploma, yes I would trust him. G1_10: of course, evidence based recommendations would encourage people to use CAM.				G1_10: If you believe in the product’s efficacy, it will be beneficial. But if you don’t have the full trust in the product, it might not be beneficial.					G1_10: If we take a closer look into the ingredients, we find out that they are all made from natural ingredients. Usually such herbs have benefits without any harm.
G1_11: It is now more modern and evolved than before, the time of the prophets. As the medicine was not popular and very much known. They used to refer to the prophets, where they do prayers with God.	G1_11: I can give you more herbs I use. Like the Shabbeh for the ulcer. White Shabbeh, it’s is used for pickling, not the blue. Since the blue one is used for the wall painting. One must take the White Shabbeh for three days. It can heal the ulcer, regardless of how severe it is. G1_11: Matteh is the best treatment for the urinary problems, regardless of the gender or age.	G1_11: If it was not able to cure the chronic disease, it can work on decreasing its progression.											G1_11: Nowadays, Lebanese people do not have much information about CAM.		G1_11: A possible barrier to CAM use in Lebanon is that people fear it. G1_11: Since they believe that is safer to refer to a doctor.										G1_11: it is better to integrate CAM with the traditional medicine.	G1_11: I have been using herbs for 31 years, and I never stop using them at all. G1_11: I have been using it for more than 30 years. I use the cinnamon, apple vinegar, garlic, and flax seeds. G1_11: Using garlic in the early morning might help to decrease your blood pressure and cholesterol levels. The vinegar burns fats and helps you to lose weight. Flax seeds cleanse the lungs. The cinnamon low…					G1_11: There are old books, and mostly I trust AL Balagha books. G1_11: Of course, evidence-based recommendations would increase my belief in CAM.				G1_11: It is all about trust.					G1_11: if there was no benefit there would be no harm.
G1_12: CAM is like the herbs.		G1_12: CAM is effective on acute diseases and conditions such as scars and inflammation.										G1_12: Till now, no, CAM is not regulated in Lebanon.	G1_12: I don’t know much about them [Hujama and the Chinese medicine] since I know more about the herbs.		G1_12: Some people refer to traditional medicine] Because they fear CAM.	G1_12: Some people use CAM, but others believe that the traditional medicine is more important.								G1_12: At first, if we have a flu, we try to use the essential herbs like the mixed herbal tea (zhurat), anise, lemon and things likes that. They are very beneficial.	G1_12: Yes, there must be an integration. G1_12: Integration is important because CAM must be encouraged given that it has a high healing probability as compared to the traditional medicine.	G1_12: I use it [herbs] when I have the flu. I also used it, the Khibayzeh, when I had problems in my urinary bladder. Sometimes, we boil rosemary and use it; they say it is good for the veins. G1_12: Also, we use green tea, anise and mint. Those are the daily essentials.	G1_12: cost is an advantage for CAM use.	G1_12: Since it’s known from the past that olive oil, avocado, min, lemon are all good to be used for the face, all people still use them.		G1_12: Yes, there are doctors who prescribe some CAM remedies such as olive oil, honey, and things like that. G1_12: Sometime there are doctors who prescribe them. For example, the doctor tells me to boil khibayze and drink it daily in the early morning. G1_12: Yes, of course I tell the physician before using CAM, and some of them approve its use.	G1_12: Yes, studies and research would increase my trust in CAM.	G1_12: We have a lot of media exposure, and people know that the herbal use is very beneficial for treating illnesses.			G1_12: Yes, of course I believe in the efficacy of CAM since I used it.		G1_12: Yes, it is supposed to be safe. But it depends on the way the person uses the herbs.	G1_12: The elderly are a reliable source of information related to CAM.		G1_12: No, I haven’t experienced side effects from CAM, at least for the ones I have used. G1_12: No, it doesn’t harm. The probability is very low.
G1_13:
G1_14: CAM is referred to as Arabic medicine	G1_14: it was used traditionally by our ancestors such as “yanson” for bloating. G1_14: Mint is also used for bloating and could be used instead of medicine		G1_14: Using mint for bloating has better effects than traditional medicine.			G1_14: People should seek CAM’s use and trust its efficacy						G1_14: CAM needs support in Lebanon for it to be effective and efficient.												G1_14: I am 100% satisfied. I feel very comfortable using CAM for all symptoms.	G1_14: 100% there should be collaboration between the traditional medicine and CAM	G1_14: For stomach pain, I always use, “Yansoun”and “na3na3”		G1_14: If experience proves that CAM is beneficial, people will start using it more.		G1_14: CAM needs support; it needs to be promoted by physicians.										G1_14: CAM is all natural; it has benefits but no side effects
G1_15: the definition of CAM is a type of medicine that can be used instead of the medical treatments or as complemented with the medical treatments	G1_15: CAM is the Chinese medicine but more acupuncture, herbs and remedies.		G1_15: Herbal medicine might help to numb down the pain but not cure me.	G1_15: CAM is not safe because it is not limited and no one is monitoring it. Now you can find a lot of people that come and do mixtures, remedies and medicines.	G1_15: I believe that yes CAM impose harm and have side effects especially when they start using the needle injections in acupuncture and the water cups.	G1_15: I remember when I used to go with my dad I used to get traumatized once I see them doing the water cups on his back for the disk he had and this was not useful and didn’t change anything in his life. G1_15: I don’t believe in the efficacy of CAM. G1_15: But now I don’t believe much in the fact that natural things (CAM) can cure an individual. I think that diseases require an actual medical…			G1_15: The lack of evidence in the efficacy of CAM and because there are weird not fully understood things these are things that prevent people from using CAM			G1_15: Yes there is no monitoring towards it and no one knows what is doing so I wouldn’t use it. This is because there is not a clear system to tell them you should do 1, 2, 3 and this will happen.											G1_15: Maybe because in our culture we depend on traditional medicine and we were raised on using traditional medicine instead of CAM.		G1_15: If it was shown that it is beneficial or at least a lot of people are using it regardless of its benefits. It is important to be integrated in order to be regulated and monitored. G1_15: If CAM becomes integrated, it would be more monitored and regulated, it is a natural way of treatment so it must have some benefits, CAM must be a part of the traditional medicine.	G1_15: Although I still believe that such remedies are beneficial the ones my grandma used to prescribe for us to drink whenever we had certain pain, these remedies were beneficial, the pain would directly go away, but these are more simple diseases.		G1_15: The Lebanese don’t have any information. They only refer to information from stories of relatives and friends. But as reliable information they don’t have. G1_15: people might use CAM based on successful stories they heard from others or if someone said that it’s not painful and not expensive why should you take chemicals		G1_15: the doctors don’t believe in CAM except if they have a certain relationship with someone and he wants to market their products.												G1_15: Yes integrating CAM in insurance coverage might cause everyone to use it for sure. But I am not sure how effective it is and how much they will continue and be committed. But yes they will use it more if it was covered by the insurance even if there no enough evidence since not everyone looks at the evidence they only look at the end result.
G1_16: Basically, CAM is something not conventional. Like herbs, needles, yoga and cupping. I don’t know if it is related, but if someone broke a bone in his hand they take him to an Arabic Medicine to splint/cast (Tijbeer) in their own way to heal it.	G1_12: Rukia and prayers are also types of CAM when used to cure a diseases. Since it’s not like the traditional medicine.					G1_16: I don’t trust CAM as much as I trust conventional medicine or medications. Since I believe that the medications have a certain mechanism that they work on. But as for those the non-conventional treatments I don’t believe in them. G1_16: I like it to hear their stories, stories about CAM from relatives and friends. But I don’t get convinced and never try it because I don’t believe in CAM ef…	G1_16: I don’t think I have enough information about CAM since I don’t follow up much on this topic and I don’t use it. G1_16: The doctors don’t recommend its use a lot.			G1_16: the cost of CAM is a barrier.			G1_16: There is not a lot of awareness.												G1_16: Yes CAM and traditional medicine should be integrated. If they are made from natural ingredients and don’t have chemicals yes. But of course it must be scientifically approved.		G1_16: They tell you that I don’t need to go to the doctor and that he is so materialistic and things like that. So, they feel that the non-conventional would give them what they want and is cheaper.		G1_16: I guess they use CAM when they have previously tried other treatments for a long time and were not successful. And for like conditions that are complicated like cancer.	G1_16: It’s not a medicine nor is it prescribed to me by a doctor. If the doctor told me to use CAM as a third option, after taking the medications and checkups, then I would use it.	G1_16: If it has the ingredients, certified, or if it has scientific evidence that it was good, then yes I would trust it. From a doctor or a credible source yes I would trust it.				G1_16" They also might use it because they believe in its effectiveness.						G1_16: Maybe CAM is used because people are scared to visit their doctor and to face their problem. People would seek help from things without any referral to the doctor. G1_16: People seek CAM use because they are scared.
G1_17: It is the usage of non-chemical medicine for diseases and symptoms and pain relief.	G1_17: Mainly herbal medicine and prayers. […] Yoga and mediation […] Different kinds of oils for pain relief, or skin diseases and other diseases. […] Natural soaps.	G1_17: Benefits from CAM have to be biological at one level or another, because many medications are from nature or based from nature. At the same time, some people believe that this plant makes them feel better, so it is both biological and psychological. G1_17: Fast pain relief, and healing of the symptoms and the disease.	G1_17: They are safer than over the counter medicine or traditional medicine.	G1_17: I doubt that the products in the Lebanese market are safe. However, herbs that you collect yourself from nature -away from sewage water-, I think they’re safer as compared to processed oils that are being sold in rural shops. In Lebanon, there is no proper monitoring, and people don’t have moral ethics.		G1_17: The usage of CAM depends on how severe the diseases is. […] I think that chronic diseases require medical care or the traditional medicine, and CAM should be supplementary. G1_17: I think that some people believe that it will not help them.	G1_17: HCPs are super knowledgeable about CAM, but it is not in their benefit to promote it. G1_17: An important issue is that physicians don’t recommend CAM. Physicians prescribe medications. […] You need doctors to encourage CAM use, and insurance companies to cover it which I doubt they would do. They will not sabotage their relation with medical companies.			G1_17: Cost is a barrier. For instance, Panadol costs 6,000 LBP; however, a plant found in Mount Lebanon and only sold at Zain el Atat is harder and more expensive to get. Moreover, because people do it for the sake of business, it is more expensive.	G1_17: CAM is not available a lot in Lebanon, and one needs to search extensively to find effective and trustworthy CAM.			G1_17: The Lebanese market depends mainly on traditional medicine and anxiety pills, although anxiety could be solved by yoga and therapy but in Lebanon they tend to use lexotenil and Xanax because it is faster and easier.											G1_17: I agree to the integration of CAM with traditional medicine, once we have more evidence based studies. That way, people will not depend solely on medications. They should use medications to satisfy the biological needs, but they should also depend on CAM to decrease the dependence on medications. This will decrease risks and side effects of traditional medicine. Also, together they have an…		G1_17: Sometimes CAM is not expensive so people tend to use it.	G1_17: The use of CAM may be reinforced by the surrounding environment. If your surrounding environment supports CAM use, you are more likely to use it.	G1_17: Patients resort to it when they don’t find relief from the traditional medicine. G1_17: When over the counter medications fail them, they tend to go to such alternatives [CAM] because it tends to make them feel better.	G1_17: Patients would be encouraged even more if CAM is recommended by their physicians.			G1_17: I think that CAM use depends mainly on the population and mainly what is available in the market.	G1_17: Older generations are more knowledgeable about CAM. But at the same time, young generations have other alternatives such as yoga, meditation etc… which they are knowledgeable about but they don’t know that yoga, meditation, herbs are types of CAM.				G1_17: My grandmother believes that herbal medicine is more beneficial than any other medicine. If she has a headache she boils some herbs instead of Panadol.		G1_17: I don’t believe that CAM products such as herbal products or prayers would cause harm.
G1_18: I define CAM as something not real and not true.	G1_18: Herbs and fluids.				G1_18: Sometimes CAM has side effects. […] CAM is not safe.	G1_18: It does not have a 100% positive effect, not even 50%. G1_18: I don’t believe that herbs can treat an illness. G1_18: I haven’t heard of any successful story of a patient who used CAM and was cured.	G1_18: I don’t think that doctors believe and know about CAM.	G1_18: Maybe CAM providers are not using the right method or applying Hujama correctly.	G1_18: There is not a reliable source or reference for information regarding CAM use.			G1_18: CAM in Lebanon is not monitored and regulated. G1_18: All CAM providers use CAM as a tool of trade and for profit purposes.	G1_18: The Lebanese know about CAM, but it’s all false information.		G1_18: Sometimes people are scared of using CAM. They are scared that their case will deteriorate.												G1_18: Cost encourages CAM use, since it is cheaper than the traditional medicine.				G1_18: I think that Hujama has some benefits, and it was also mentioned in the Qur’an.		G1_18: CAM might be more accessible and easier for patients to reach; this is why patients say ‘why not’ and they try it.		G1_18: People believe that CAM can be a cure.
G1_22: It is complementary to the surgical and physical medicine.	G1_22: They used to heal using the herbs instead of today’s traditional medicine. G1_22: Khasha2ish al No3man. It is a kind of concentrated opium. G1_22: If someone got poisoned they used to boil Thyme. For inflammation, they used to give Khoubayzeh; it has a very effective antibiotic effect. Chamomile, they used to think that it has an anti-coagulatory ingredient like Aspirin. Also Al 2as3een, Z…				G1_22: For the people who were given Al Khishkhash when they were babies [to calm a crying baby], it affected them when they got older since they felt more lethargic and sedated. G1_22: Each individual might react differently to the use of CAM. Some people might get allergies.		G1_22: HCPs do not encourage the use of CAM.						G1_22: Barriers for CAM use are the lack of experience and lack of knowledge.													G1_22: For the minor problems, like headaches, I use herbs. But if things got worsen, I seek the doctor’s help. But for minor cases, I try to heal them with the herbs that are available first.	G1_22: The economic state of the person would direct him/her to use CAM . If I have poor economic status, I would use CAM.	G1_22: Previous experiences of people around us are the strongest evidence, and people are not convinced except when they hear true stories. G1_22: They [the Lebanese] look at what others do and copy them. G1_22: For example, my mom had back pain and our neighbor referred her to an herbalist who does natural treatments. She convinced my mom, since my mom hates to do surgeries. It is all psycholog…				G1_22: The media puts a lot of ads and alerts about CAM, which might encourages people to use CAM.	G1_22: People use CAM since they don’t have any other option. Especially in the rural areas, where there was no government, PHC’s, and no transportation to reach the heath care.	G1_22: A high percentage of the Lebanese know a lot about CAM.			G1_22: In general, CAM products are safe.		G1_22: For the ones who are very religious, they think that they must use Hujama only once a week.
	G1_23: Herbs, Chinese, Hujama, etc G1_23: I know a person who treated others from diabetes through herbal medications. Also, he treated infections only by using herbs.		G1_23: I believe it gives better results and decreases the side effects of medications.				G1_11: No, a healthcare professional wouldn’t prescribe CAM to his patients since he relies more on his studies and medications.	G1_23: The currently available CAM providers are not knowledgeable enough about it.	G1_23: A barrier towards CAM use in Lebanon is the lack of trust in the marketed products.																	G1_23: I use mint and anise as they are known to relieve stress.	G1_11: of course, I trust experiences from family and friends. If they used a herb, I would also use it.	G1_23: Friends and family members are major influencers in terms of CAM use.	G1_23: People use CAM because they feel like it is a final solution. When conventional medicine no longer works, people transfer to CAM.		G1_23: Generally the patient will grab on any hope. If they need a cure, they would use CAM if it is evidenced based.	G1_23: Social media plays an important role in marketing CAM.		G1_23: I am scared of using CAM because I am not given enough information about the different CAM products.			G1_23: I believe that CAM in general in safe because it came before conventional medicine so CAM is safe.			G1_23: Most of the times, people use CAM because it is natural, and people prefer natural products much more than chemical products.
	G1_24: Hujama and herbs.					G1_24: People perceive it as only a herb that could not really help during severe sickness. They would rely more on conventional medicine because they perceive it as more beneficial.	G1_24: If a doctor has nothing to do with CAM, he would not refer his/her patients to use CAM and wouldn’t know much about it.		G1_24: CAM in Lebanon is just trade and cannot be trusted.							G1_24: The advancement of medicine, rarely are people referring to CAM .									G1_24: CAM completes traditional medicine so it should be integrated with it.		G1_24: People want to pay less money.	G1_24: the opinion of family and friends would definitely influence how I handle CAM use.				G1_24: Most of the advertisements we see on social media are fake, but people are influenced by them.					G1_24: CAM in general is safe.			G1_24: Maybe people got used to the usage of CAM because it is natural and has no side effects, unlike medications. G1_24: People would want less chemicals going into their bodies.
G1_25: Arabic medicine for instance is a way to get treatment when you can not afford conventional medicine. For example, if someone had stomach pain they would use olive oil, flowers, etc. Even for back pain, they used patches and hot water.				G1_25: I believe that CAM became just a trade and it is not safe for use in Lebanon.	G1_25: Some barriers of CAM use are that they might cause side effects and also lack of trust is an issue.	G1_25: CAM does not give you sufficient results as conventional medicine, since conventional medicine became very advanced and it could detect what can not be detected through CAM. Nowadays people refer directly to the doctors at the hospital for sufficient results. G1_25: No I would not get influenced by anyone to use CAM because I do not believe in the efficacy of CAM.	G1_25: The doctor must be knowledgeable about CAM, though he might encourage me to go for conventional medicine instead. He would tell me that CAM is wrong but would not explain to me why.	G1_25: CAM providers use CAM based on assumptions only. For instance, I know a doctor who treats back pain and passed away. His son is now working in his place at the clinic. He has not studied it and he only depended on observing his dad while working.	G1_25: I avoid using CAM because the fact that no enough evidence is out there scares me and I am also scared to develop any side effects. G1_25: A doctor who studied for 7 years can not be compared to someone who most probably has not studied anything and is basing his prescriptions on assumptions and creations that are not evidence-based.																		G1_25: CAM is cheaper than conventional medicine. G1_25: CAM is cheap. Social influences and previous experiences from people around also play a role and drives one to use CAM.				G1_25: if I know this person has a degree that is signed from the ministry of public health, I would definitely go to them as referral for CAM use.	G1_25: Of course social media plays an essential role in the marketing of CAM, the first thing you see when you open TV are herbs that they claim help you lose weight when in fact they do not and they are only fake.			G1_25: Evidence based recommendations would only strengthen my belief if it proves that CAM is beneficial enough.	G1_25: Most of the Lebanese follow the trend without being much knowledgeable about CAM, they use it because it is a trend.					G1_25: I am only scared of using CAM, nothing else.
	G1_26: I know herbal medicine. I also know Chinese medicine and Hujama.			G1_26: CAM that was used anciently is safe, but the new CAM products are not safe. […] CAM is not safe; it is no longer like older years.			G1_26: I know doctors who do not believe in CAM nor encourage it.	G1_26: The eligible personnel are lacking in this field. G1_26: Even the personnel who provide CAM have not necessarily studied it, and they only depend on their experience.	G1_26: I do not really know a credible source to refer to. G1_26: There are no enough studies regarding CAM and Hujama in particular. G1_26: I was in need of CAM at some point, but I was scared to try it because I lacked trust in the provider.		G1_26: Maybe some of the barriers to CAM use in Lebanon are not being readily available […].		G1_26: […] lack of knowledge of the Lebanese about it.		G1_26: I am scared to try CAM.										G1_26: If CAM gets integrated with conventional medicine, it will help decrease the amount of ingested chemicals trouble to our organs by replacing them with natural products. CAM would also help the conventional medicine by complementing it.		G1_26: cost of CAM encourages people to use it because it is cheaper than conventional medicine.	G1_26: I know a family member who provides Hujama, and he always influences the opinion of all family members to use CAM. G1_26: . I know a friend who suffered from chronic headaches. He visited many doctors, but no one was able to help him. When he tried Chinese medicine, he immediately healed.				G1_26: Yes, of course, social media plays an important role in marketing CAM. Most of it markets weight loss tea sachets.								G1_26: It is better than medications because the chemicals found in medications have negative side effects on the body organs. On the other hand, CAM is natural. G1_26: CAM is better than the medications we take which happen to be full of chemicals and harm our organs. For example, I take a pain killer because I suffer from stomach pain. This pain killer irritates my stomach so I must also take g…
G1_27: I know that some are beneficial while others are not.	G1_27: Splitting on back pain management and they found that it in beneficial. Sometimes they also do mixes of mint and such natural herbs for more efficacy but not all actually work.	G1_27: Some types of CAM show results	G1_27: CAM could enhance the body and health in general.			G1_27: some types of CAM do not show any results.	G1_27: The doctor won’t recommend a certain herb if he has not tried it before and it was not beneficial.		G1_27: Another barrier would be the uncertainty of its efficacy.	G1_27: cost could be a barrier if CAM is expensive.					G1_27: I do not really like to try it because I am scared it might cause me any side effects G1_27: Some people are telling me that they used a certain dietary supplement that turned out to be efficient and satisfactory, but I can not take the risk and try it because it might cause me side effects.										G1_27: The integration of CAM with traditional medicine improves the results of the treatment.	G1_27: I do believe in the efficacy of CAM as I have tried it before and it worked.		G1_27: It depends if I know someone who knows about it he would recommend and direct you towards the use of CAM.			G1_27: I ask someone who is professional in the field of CAM before using. would G1_27: I would refer to a healthcare provider for CAM use because they are most knowledgeable about it.
G1_28: CAM includes the things that don’t have to do with the injections and medications. It is the things that affect the psychological wellbeing.	G1_28: I think some examples of CAM include exercising, laughter yoga, and activities that include talking to someone, which can result in self relief.		G1_28: Together traditional and CAM would give better effects and faster effects. G1_28: CAM is better, faster and more fun.	G1_28: CAM in the Lebanese market is not safe.		G1_28: I think that herbal medicine and acupuncture are psychological. For example, if I didn’t take the pill I won’t be happy. But it might not have any effect if I didn’t taken it. If you see those pills, they might be like candies, but if I take one to be happy then I will be happy, but it will not cure the disease.		G1_28: There are some people who might tell you that they know how to do laughter yoga and do it, but in fact they are not well trained.					G1_28: Some of the barriers of CAM use is that some people don’t know about it.													G1_28: At first, I wanted to try laughter yoga out of curiosity. And if I haven’t liked it, I wouldn’t have made it again. It is also beneficial.		G1_28: Positive personal experience is the main enabler for CAM use, but the person should have patience and wait till the end to get positive results.				G1_28: I also believe that social media might have a role.	G1_28: They think CAM is more available than the medications found in pharmacies.				G1_28: They think CAM is healthier than the medications found in pharmacies. And it might have a better effect. G1_28: All types of CAM that do not expose the body to chemicals are considered safe.			G1_28: CAM does not have any side effects since it is all natural and not made of chemicals.
[truncated: 17 more columns]

## Sheet: Group B
Definition of CAM	Types of CAM	Solving a health problem (Efficacy)	Advantages	Lack of safety	Side effects from CAM	Lack of patient's believe in its efficacy; Not solving/limitations in solving the problem /disease (especially severe diseases)	Lack of HCP belief or promotion or knowledge of CAM	Lack of CAM providers proper application of CAM/ CAM providers and not qualified	Lack of credible sources or Lack of evidence-base data or Lack of trust	Cost (-ve)	Lack of accessibility/ availability	Lack of monitoring and regulation; Lack of governmental support/ Politics	Lack of knowledge (of the Lebanese)/ Lack of education	Timely results (CAM takes more time to show +ve efficacy)	Fear	Advancement of traditional medicine over CAM	Environmental factor decreasing the efficacy of CAM	Spiritual Culture/ Relgion	Pressure from pharmaceutical companies/ Reputation	Type of the disease/stage of the disease	Negative experiences around the participants	Tolerance/Taste of herbs	Culture preferring traditional medicine	Perceived seriousness	Integration of CAM with traditional medicine	Previous personal experience	Cost (+ve)	Experience around the participants (Society/family/friends...); Culture	Failure of the traditional medicine in treating the condition/Lack of trust in traditional medicine/Lost hope	Referral by a HCP to CAM provider or CAM product	Credible source/ references	Media/ internet platforms	Accessibility/ availability	Knowledge/ Open minded people/ Education	Belief in CAM efficacy	CAM is a trend	Safety of CAM products	Older generations vs. younger generations	Religion	Safety of "Natural" products	Fear of facing their disease/physicians	Insurance coverage (as an enabler rather than recommendation)	Type of disease	Actual efficacy of CAM/ Satisfaction with results/benefits of CAM	Avoid Chemical products/ treat side effects of chemical products	Means of protection from disease	Support to traditional medicine	Curiosity	CAM providers give more time than traditional medicine
G2_1: CAM is everything that is not included in the classical Western medicine G2_1: CAM is also a holistic alternative that includes spiritual, psychological, biological, etc. factors that are not found in the classical Western medicine. G2_2: I believe that CAM is the way to heal everything because I believe that the mind is really powerful, and it controls every part of us. So, this is my unde…		G2_1: I would like to highlight that CAM is as effective in children as during early diseases because the immune system is still fresh and so helps in faster treatment response.	G2_1: Many people believe that it is a natural medicine that lacks side effects seen in the classical Western medicine. G2_1: CAM improves your immunity and decreases diseases during early and preventive stages.		G2_1: CAM has side effects if it is not practiced correctly.		G2_1: HCP are against CAM because it is a competition. G2_1: The major barriers to CAM use are the lack of support from Physicians,	G2_1: That is why when I teach my students in medicine, I tell them that the best way to practice alternative medicine is through physicians because they will follow the evidence-based medicine and the patient will avoid possible side effects, especially with the herbal medicine because it is the business now. It is being seen that people who have nothing to do with medicine are working in the fi…	G2_1: No it is deficient worldwide because no one will subsidies and give money for CAM research. As you know, the pharmaceutical companies rule everything even FDA.			G2_1: in the US there is no FDA approval on many of the herbs, however there is a bit of observation and regulation which is lacking in Lebanon.	G2_1: and the lack of knowledge/awareness among the Lebanese, etc.						G2_1: the competition and pressure impose by pharmaceutical companies,					G2_1: we do teach it to medical students on their fourth year just so to let them know that there is an alternative to the classical Western medicine because it is becoming a trend worldwide, and up to 30% of the people, 12% of children, and 38% of adults in the US are going towards alternative medicine.	G2_1: The integration of CAM with traditional medicine provides a wider scope of practice because you can offer your patient with more options for treatment and having a natural way of treating things. Sometimes a medication can’t do all the work.			G2_1: What pushes the patient onto using CAM are friends and family, etc. because it is discussed through them that it is a natural remedy that lacks any side effects. G2_1: The Lebanese are not very knowledgeable about CAM but surely the knowledge has been increasing ever since it started. People encourage other people to know, learn, and use CAM.	G2_1: patients do it out of despair such as cancer, women’s health, and ageing process. These are mostly the things that lack treatment in classical Western medicine.	G2_1: before anyone starts treatment or using CAM, I hand them in a brochure that has the needed information for their knowledge and decision.		G2_1: Another factor that pushes people to use CAM is the media G2_1: Media in Lebanon plays a huge role and it is mostly business-based and not science-based it drives people to use CAM. G2_1: Others use Google to get information about CAM which has its pluses and minuses.	G2_1: Classical Western medicine does not give enough time to the patient therefore, patients refer to CAM. The ideal timing and care that the patient usually seeks are found in alternative medicine	G2_1: Some people who use alternative medicine tend to be more open-minded and educated than others and they are willing to try new things.								G2_1: if insurance coverage is provided to cover CAM services and products people would tend to use it more.	G2_1: Allergies due to pollution especially in children is an enabler for the use of CAM.
	G2_2: The aid medic medicine, which is the Indian type of medicine I firmly believe in that. It works on detoxifying the body, mind and spirit and works on reconnecting. To reach wellness you need a balance of the three. G2_2: Ayurveda is an Indian science medicine that deals with removing toxins from the body and establishing a healthy lifestyle regarding diet, type of food and things like that.…		G2_2: CAM is used for rebalancing in general and Healing.				G2_2: There are a lot of people practicing CAM and they are not qualified or trained, they don’t perform it based on proper indications. G2_2: I have a few doctors who refer to us for pain management or emotional issues. But I have to say, they are very few. And sadly, a lot of doctors fight this type of therapy. But I believe that they are complementary. And I don’t believe that we can replace m…			G2_2: financial means, like when people travel more and they are more exposed. It also plays a role. Also, to people who can afford it, it is a luxury since it is not covered by insurance or anything. So, people can’t afford CAM.		G2_2: CAM in Lebanon is not regulated at all.	G2_2: a lot of people are not aware of CAM’s benefits and how it works. People now are more aware of what it I and more opened to it, but definitely there are a lot of people who don’t know it and are scared of it. G2_2: Awareness and education are the main barrier to the use of CAM in Lebanon		G2_2: there are a lot of people who are scared from using CAM			G2_2: people are scared of using CAM because of the spiritual culture in Lebanon.					G2_2: we haven’t been exposed to it and we don’t believe in CAM as in the traditional medicine.	G2_2: If I tell you, I was not raised to believe in such things. I was used to the belief that if I got sick, I would go visit the doctor. If we have a problem we go to the medical doctor. We don’t resort to this type of therapy. But with my experience I found that CAM works better for me, even better than traditional medicine.	G2_2: Since in many people’s minds, they trust medicine much more, so integrating CAM with traditional medicine would make them believe in its efficacy and use it more. G2_2: We have people with Multiple Sclerosis who come to us and the results are very very good. We have people with fibromyalgia and migraines. But we always make sure that the doctor is following and tell them what the limitation…	G2_2: I personally do Ayurveda and I have seen many benefits, mostly on the psychological and emotionaL G2_2: I personally have done the cupping and found benefits in it. But I can’t really talk about it because I did it as a client and not as a provider. G2_2: I personally believe in CAM more than anything else, because I have tried it and benefited.		G2_2: word of mouth is the most efficient especially when it gets to spreading word about the center. G2_2: its because of experience when they see certain people have reached, people are affected by their surroundings, so if people around them are using CAM and benefiting then people will automatically use CAM.	G2_2: I also think in many cases the use of CAM is because they are seeing the limitations in medicine. Because medicine alone is not enough. G2_2: I also think in many cases the use of CAM is because they are seeing the limitations in medicine. Because medicine alone is not enough. G2_2: if people reach a place, they really get disappointed and they lose trust in that field so automatically a lo…	G2_2: if a HCP refers patients to CAM providers they would trust it more and use it.	G2_2: To always use credible sources and go to people who are certified.	G2_2: social media plays a role an essential role in advertising for the center and CAM			G2_2: Some people with cancer comes and approach us and tell us they don’t believe in medicine and I’d like you to be treated using CAM	G2_2: It is trendy, and the Lebanese go for trends, that is what might enable them to use CAM						G2_2: definitely insurance coverage of Cam would encourage people to use it more frequently. It would become accessible.
G2_3: CAM is something one refers to in order not to take medications.	G2_3: Herbs are the most type of CAM used in Lebanon. G2_3: Acupuncture, Hujama				G2_3: Some kinds of CAM have side effects such as allergies, infections, etc.		G2_3: HCPs do not really encourage the use of CAM	G2_3: It is rare that you find someone who is actually practicing their profession in CAM, few people are only knowledgeable in the field of CAM.				G2_3: No, CAM is not regulated or monitored in Lebanon. G2_3: There is no supervision, regulation, hygienic safety, etc.												G2_3: CAM is efficient towards both chronic and acute diseases. For example, certain things we provide for cancer while others for direct pain such as ice. Others things like cranberry is provided for kidney problems. It generally works for everything. G2_3: This documentary is about a doctor who is conducting a research in China. She visited a hospital there that only depends on acupuncture with…	G2_3: Some patients can not take certain medications and maybe there is no other alternative but CAM that would benefit them. Therefore, it is important to integrate CAM with traditional medicine. It could complement traditional medicine.	G2_3: I use mostly dry needles for muscle pain. The result effect could take from 1 hour up to a couple of days.	G2_3: Cost is an enabler because it is cheaper than conventional medicine.	G2_3: Word of mouth is usually what our patient trust the most to use CAM.							G2_3: They do because they trust us a lot and so whatever happens they refer to us and we guide them through. G2_3: we are highly experienced and honest in our work, so people trust us and feel safe when they come for treatment. G2_3: At the beginning they would but towards the end they would trust us and depend mainly on us for CAM provision. G2_3: some people are really improving upon them this…	G2_3: now CAM is becoming more trending such as acupuncture and relative procedures and hence it is becoming more common and people are using it more.										G2_3: CAM could be used for anything but mainly people use CAM searching for a solution to their disease. G2_3: Most of patients come to us with blind trust just for the sake of getting treated.
G2_4: In the old days people used CAM to cure sick people using natural ingredients coming from nature G2_4: I am talking about herbs, essential oils, massages, acupuncture.	G2_4: many do acupuncture, massages, herbs, essential oils, homeopathy			G2_4: Honestly with the garbage crisis in Lebanon, I am in doubt of the safety of natural product. We all know that soil, water, and air is polluted in Lebanon. Maybe products in the Mounts are not as polluted but still I am not sure about its safety.	G2_4: If a person has cancer for example, I cannot tell him do yoga and I increase his heart rate and increase his immunity, this is counter indicated for cancer patient.	G2_4: I tell them from the beginning that they might need their HCPs, they might need herbalists, and they cannot depend solely on Yoga. I don’t consider Yoga is spiritual, I use it like physiotherapy, not external but internal. I can help you solve any issue you have through the education I have received from Thailand and India. But I know that I have limits. G2_4: Some clients come and claim th…				G2_4: The aim behind using CAM is to avoid the side effects of traditional medicine, and the secondary effects of these medications. G2_4: The major barrier for CAM use is cost	G2_4: unfortunately we are all ending up using traditional chemical medications because it is accessible unlike CAM.	G2_4: we don’t have control and regulation on anything, this is the issue. For example, in the US they have FDA, here anyone who markets or produces a product no one is there to monitor or regulate.	G2_4: the lack of knowledge is also another barrier that prevents the Lebanese from using CAM				G2_4: It is safe, but it might not be enough in our world, because our DNA is changing with all the chemicals we are exposed to from pollution to bacteria. Our body is not responding to natural products like before, it needs chemical products. This is very unfortunate. Other yogis would criticize what I am saying but this is the sad truth. G2_4: Some diseases cannot be treated by Yoga, when yoga …						G2_4: the culture in Lebanon also prefers traditional medicine.	G2_4: CAM could work alone as a medicine	G2_4: CAM should be integrated with traditional medicine, it helps the body to keep going, for the blood circulation it works as if it is giving vitamins to the body. It keep the body healthy.	G2_4: for me homeopathy is very important we use it in our family, I personally use it	G2_5: Laughter yoga is not costly, since all you need is to laugh and allow this laughter to happen.	G2_4: my grandma she is 90 and she is still in a very good health state. She takes medications but she mainly depends on homeopathy, she encouraged me to use it.								G2_4: I think we are improving in terms of knowledge, because it is trendy. 10 years ago people laughed at me because I used to eat quinoa and kale, today everyone is in the trend of these two bio-natural products. Similarly, yoga now we have so many yoga instructors. So people tend to follow the trend and use CAM nowadays.				G2_4: But now the tendency is towards natural products, people tend to prefer natural products, and that is why they are using CAM.					G2_4: CAM is used to avoid chemicals as much as possible G2_4: the idea of not using chemical products. They want to avoid the side effects.
G2_5: Laughter is a healing; it is a therapy.	G2_5: hypnosis, laughter yoga, Reiki		G2_5: laughter yoga provides more oxygen to the brain. So, it makes the person more energetic and think to work better. It also reduces stress. Boosts the immune system, we use it on cancer patients in a center. It does a connection with other people without any judgement. It has a lot of benefits. It also works on the endorphins to give orders to the brain to release the happy hormone. There are…			G2_5: Since the laughter yoga there are people who believe in it in Lebanon while others not.		G2_5: . It is when the provider doesn’t have a certificate, maybe he did it online and studied for 1-2 hours and then print out the certificate and come heal the patients in an improper way.		G2_5: hypnosis, you need a budget but you will reach positive results, not everyone can afford it.								G2_5: And religion, they don’t believe in yoga. G2_5: we’re raised and it is in our sub-conscious that it is a shame to laugh and you cannot do it. So, when we come and tell them that you need to laugh load and prolong the laughter and that you don’t need a joke or a comedy to laugh. They look at me amazed but the minute they start you will understand, culture is a main barrier. G2_5: There are c…					G2_5: Since they still don’t believe 100% that this is the solution to them. Since we are raised to always seek medical advice and take medications to solve our problems.			G2_5: I’d rather go for CAM as an alternative to pills and traditional medicine.	G2_5: laughter yoga. Its cost is not something much affordable by everyone. It is reasonable and feasible.	G2_5: the ones who have experienced it are going and telling others. Yesterday I got a small mother groups, their children have told them that they have did laughter yoga in the summer camp and encouraged them to do it.	G2_5: When you come stressed that you are taking a medicine and not benefiting and then you come and do relaxation and get rid of all the anger and the tension inside. To forgive and let go and allow things to be just as easy as possible, you will be relieved. And of course, you don’t need any medications for that.	G2_5: HCP they do support. The ones that I know, they do support and refer people to the use of CAM. G2_5: Honestly now, there are doctors who tell their patients that they must go and do an alternative therapy to health. They tell them to try the laughter yoga and the hypnosis. But in the past, they were not convinced at all. Nowadays, it’s the opposite. G2_5: There are certain doctors like dent…	G2_5: I tell them that this is a therapy and I insist in the introduction to tell them that the founder is a medical doctor to allow them to know that it came from someone reputable, a doctor, since this is a credible source for them, it motivates them to actually participate.	G2_5: the laughter yoga. It was advertised several times on TV, and we used to get a lot of calls after that telling us that we are doing is very nice and that they wanted to do it. The reactions to such advertisements are very nice.		G2_5: As for laughter yoga, lately the people are more aware of it. Another thing, the first thing we do with all the patients who come, we do a pre-talk. This pre-talk allows you to say consciously, if the person is a good candidate to do the session and he knows what he is coming to do. Since the hypnosis, if you’re not convinced of what you’re doing and you give me the yes, I cannot help you. …	G2_5: I have tried Laughter yoga and based on my experience and the benefits I have gotten that’s why I started working with it.								G2_5: People seek the help of CAM provider or CAM product for different types of diseases or issues including; suffering in a relationship Relation, they came. Stuttering, they came. Insomnia, they came. Some people who have a very intense anxiety, also they came. There are also some university and high school students. Unfortunately, since they were young, they were bullied for not having good g…		G2_5: Is there a better thing than a person living naturally, without entering chemicals into their bodies and instead using CAM.
G2_6: CAM is an alternative therapy to the pills and traditional medicine.	G2_6: Herbal medicine, energy therapy, and nowadays we are hearing a lot of laughter yoga. You have laughter yoga, Reiki and things like that. But mainly I focused on laughter yoga.		G2_6: Laughter yoga increases self-confidence and self-esteem. And makes you more aware of the things happening around you. From you start knowing yourself more and become more aware with the things you're doing. G2_6: integrating CAM with traditional medicine would fasten the healing process as it gives the patients more positive energy and hope for successful results. This doesn't only make him…		G2_6: CAM has side effects in case the patient was suffering from a certain illness that contradicts with yoga or herbal medicine.		G2_6: there are people who always refer to their doctor, despite the effort you do to convince them. Since the doctor always convinces them that the medications can solve their problem and that CAM is not a cure for their disease. G2_6: traditional medicine practitioners might think that CAM is taking away their patients. So, they start thinking in a selfish way, believing that his might decrease…			G2_6: CAM is expensive, but you can seek other CAM therapies which might be cheaper.		G2_6: CAM is not monitored and regulated since part of it is marketed and for profit only.	G2_6: there is not enough knowledge about CAM, people don’t know the benefits of CAM so they are not encouraged to try it.							G2_6: If someone suffers from a certain illness, has done a surgery or has epilepsy, those cases can’t be healed with laughter yoga. G2_6: If someone suffers from a certain illness, has done a surgery or has epilepsy, those cases can’t be healed with laughter yoga.			G2_6: It is not easy to introduce a new idea since we are programmed from our cultures and traditions in order not to believe in CAM. So, all such things they don’t allow us to use CAM. G2_6: we also have prestige and shyness taking over so this is part of our culture that prevent people from participating in Laughter yoga sessions. G2_6: the traditional concept that we believe in and the religio…		G2_6: I am sure that they are encouraging CAM use. And I have met a lot of doctors who have requested to integrate my work with theirs in order to maximize the patient’s benefit. Also, the life coaches. There is a life coach, who is also my student, who has done the laughter yoga to compliment her specialty since it is part of the therapy. G2_6: 10-15 minutes of laughter yoga can compensate 30 mi…			G2_6: It all started from word of mouth, people listen to experiences around them and then they try CAM. G2_6: But I didn’t work a lot on the social media as much I worked on pleasing and satisfying my patients. They come to me and when they benefit they make others want to try too. G2_6: First thing is stress, which we all have it. Plus, we have a thing in Lebanon where the economic and social s…		G2_6: Especially when we do it in Hammoud hospital we had a positive experience there since a lot of doctors recommend the use of laughter yoga, so people are more encouraged to use it.		G2_6: social media plays a role in marketing for CAM and people are using CAM more frequently because of social media.			G2_6: when we try to heal ourselves, we must strengthen our psychological wellbeing to allow us reach better healing results that is why people seek the use of CAM, to improve their psychological wellbeing. G2_6: The people who come to you and put all their hopes that you would be able to heal them, this person trusts you for sure.										G2_6: The first target for me was cancer patients I went to Hammoud hospital and did a session on them. It’s been 5 years till now I follow up with them. Those patients know what they are doing and know that they will be tired after the chemotherapy they will be in a bad psychological state. That’s why they seek the laughter yoga as an alternative to soothe down the side effects of the chemical t…	G2_6: illnesses-like cancer, diabetes, and heart diseases, people tend to seek the help of CAM to cure their diseases.
	G2_7: detox teas, herbs and juices which enhance immunization as well.		G2_7: If it was taken in the correct way and with the right amount of water it will get properly diluted in the body with the best results, it doesn’t have side effects. G2_7: : It definitely gives a psychological empowerment by the fact that we are not ingesting a high-chemical product. G2_7: we as CAM providers are able to provide the patient with CAM products that could decrease pain and at th…							G2_7: Cost is the main barrier for CAM use, it is an expensive approach.	G2_7: CAM providers and products are being fought from the government from one side and the doctors from the other side.	G2_7: CAM is not regulated due to all the available chaos in the market, which is one of the barriers of CAM in Lebanon. G2_7: sadly we see politics invading all the companies in the market, so that is why it is not regulated and hence people are not encouraged to use CAM instead they use the traditional medicine because of political agendas.	G2_7: lack of education in that field of CAM.	G2_7: if they didn’t follow up with the treatment up to 8-12 months, they will not benefit from it because our products give the full results over a 3-year span by replenishing all the body cells.					G2_7: I have difficulties with convincing customers with my products because the company I work in is not very well-known in Lebanon, unlike other companies available and known here like Herbalife. However, unlike Herbalife which ranks 22 in the world, our company ranks 15. This shows that propaganda plays an important role in choosing which company becomes famous, and that is why we should do st…					G2_7: The level we have reached shows that our understandings are changing over time. Today we are at the level of healthy food and lifestyle interests. All what people are asking for is to know what are the healthy options to include in our lifestyle with the least possible side effects. The doctors are maybe in more control than us but at the end of the day we are more sustainable because medic…	G2_7: : I hope that doctors would accept to initiate this integration and we would be more than happy to cooperate. We are not competitors or materialistic, on the other hand they are in front of us because we also need them as I mentioned previously in case of emergencies or surgeries.				G2_7: It is not a matter of trust. People use CAM because they are just desperate to get treated.															G2_7: All the patients I encountered have received full satisfaction for using CAM, and this has motivated them to use it over and over again.	G2_7: My patients are disliking the medications they are taking because they believe that it is poisonous to their bodies and that they are forced to take them because they are desperate to get treated that is why they refer to CAM products.
G2_8: CAM is essential and a complement to the traditional medicine.	G2_8: In the past they when they did surgeries they used herbs like Khishkhash for anesthesia. G2_8: Hijama is the same thing. It works on removing all the toxins that affects the body, through the back. G2_8: Henna can be used to die the hair and for the skin. Its 100% natural. G2_8: The Arabic doctors (Hakim arabe) are also beneficial for the people to refer to. They do things different from Hi…	G2_8: The problem with CAM is that it needs time to show improvements in the results.	G2_8: All the dies you find in the market have chemical like ammonia, oxygen and colorings. All are manufactured and they are poisonous. They are absorbed into the blood stream and skin. It harms and weakens the hair. This Henna is natural. G2_8: Yes, of course 100% CAM is safe. It is the safest when used properly. Now these days if a person takes 2 panadol pills, without having a headache, this …					G2_8: Since there are some CAM providers they have taken it from their grandparents, so they are very knowledgeable. But there are other people who don’t know. They are only commercial. They recommend things that are available without knowing its harms and benefits.				G2_8: . CAM is not regulated and monitored, otherwise you would have seen all people use it and resort to it. For this reason, people search for doctors and traditional medicine that gives those Europeans and American medications. G2_8: Nowadays there are more modern and improved techniques and people are not recognizing the degrees of CAM importance. All are recognizing the medicines that come f…								G2_8: if they have a chronic disease then it wouldn’t be healed using CAM so they need traditional medicine. G2_8: the more complicated diseases or issues, people are less likely to resort to by CAM. G2_8: But I tell you that early detection and CAM treatment would be beneficial. But it’s not effective when treated during the late stages.			G2_8: traditional medicine that makes people believe in its effectiveness more than CAM, it is based on the culture.	G2_8: traditional medicine has evolved from CAM. Of course, the traditional medicine was good and things like that. But now the medicine has evolved and was able to take things from the CAM to do improvements in health. It would have been better if we still continued with CAM and we improved it as Arabs, we would have benefited more.	G2_8: Honestly, if integration happens it would be great. But you want things to complement each other. The studies related to CAM and different than the ones in the traditional medicine. The traditional medicine is based from CAM, but it has evolved more and improved. G2_8: CAM is very effective but it needs integration on the side to help increase its effectiveness.		G2_8: There are some people who can’t afford traditional medicine they go to the CAM provider and think that they can find a medicine to solve their problems. G2_8: Most of the people who come to me they come as an alternative to the expensive medications that they are taking. G2_8: For example, if someone was diagnosed with cancer and went to seek treatment, each chemotherapy session would cost …	G2_8: There are people who yes come since they were recommended by someone G2_8: and then they refer to CAM. Other than being recommended by someone who is more knowledgeable.		G2_8: : Sometimes the doctors are honest they tell them to go to the herbalist to take mixed herbal infusions (zhurat), thyme and things like that. Yes they might be referred to us by a doctor why not.		G2_8: They search through the internet or books			G2_8: They come and ask for oils for the hair and body. All are available. People trust CAM products that is why they refer to me. G2_8: The good thing is that the Herbalists shops (Dabbous) that we have are based on the trust the people have towards them, that is why they still resort to us.	G2_8: We work based on the trends. Everything that becomes popular, people resort to it directly. And there is work, despite the small country we live in. When it is properly advertised, people directly resort to things like that, based on the effectiveness. When CAM becomes a trend and advertised people will resort to it.									G2_8: In order not to introduce chemicals to their bodies people use CAM.	G2_8: People want a fast cure and treatment, this is the man driving factor.		G2_8: others who use CAM on their own.
G2_9: Alternative medicine is not an accurate word, it should be referred to as the main medicine. For 100 years ago, this type of medicine was available in all houses. The development of this type of medicine resulted in today’s medicine that is being taught in Universities.	G2_9: Herbal medicine G2_9: Because I use known herbs that we use in every kitchen. Such as “hindbi, ors 3ani, onion, garlic” G2_9: “Zahret el ghotas” I do it at home for the same reasons. “Bohar, sadafeye, and 2eshret el sha3er”.	G2_9: In my opinion, in cancer, cure differs. Traditional medicine uses chemo they target good and bad lymphs. On the other hand, herbal medicine, we strengthen the immune system, we give him products that reduces oxidation. So they, use two different mechanisms to cure the patient. And we have seen very good results with cancer patients using herbal medicine.	G2_9: Although people know that using pills that are all made of chemicals, solves a condition but causes another problem. Herbs don’t have such side effects. G2_9: We give herbs to prevent the complications and side effects of diabetes, but it doesn’t cure diabetes.				G2_9: HCPs don’t believe in the efficacy of CAM G2_9: Some of them they tell their physician, he refuses it and they stop using the herbal medicine.			G2_9: CAM is currently rarely used, and since we order our products from abroad, for example, I order some herbs from Egypt, I have to ship it and treat it and then convert it to cream to be used. While traditional medicine, products are manufactured in large facilities. Doctors don’t waste their time preparing the medication. For example, if I have a patient with asthma, I have to go to Faraya a…		G2_9: in Lebanon we don’t have monitoring and regulation in general. Take France as an example, there are many companies for herbal medicine, they tell you in details all the information needed on the usage, dosage and manufacturing process of the product. In Lebanon, I wish there is such companies. In Srilanka, I visited a university for herbal medicine, they graduate 10,000 student, from differ…		G2_9: Now traditional medicine is dominant, it is easier and faster.								G2_9: Some patients don’t accept the taste of herbs, some herbs are bitter,	G2_9: Our culture today tends to prefer to take medications as compared to natural sources. G2_9: for my experience, a lot of people who are from High SES, they don’t like to admit their usage of CAM. it is part of the culture and prestige. G2_9: Prestige in my opinion is the main barrier for CAM use.	G2_9: We cannot separate between the two types of medicine traditional and CAM. This development in medicine should be used by CAM. For example, laboratory centers, surgeries, x-rays, all of these are for the benefit of CAM. If a CAM provider is not sure of the case laboratories can diagnose and then CAM providers can cure. If Herbs or CAM cannot solely cure, then surgeries are necessary. That is…				G2_9: I think the word of mouth, the reputation of the provider. The reputation is the most important thing.	G2_9: Patients we see are patients that have visited many physicians and have lost hope. Terminal ill patients that want fast cure and have lost hope from all other types of treatments are the ones who visit herbalists. G2_9: All of my patients, complicated diseases such as “ Sadafeye, Bohak, Rabo”, these don’t have a cure in traditional medicine. They come and start telling me about the number o…		G2_9: They would trust CAM more. Because CAM providers would become medical doctors. More credible as a title.If someone with a credible title and with evidence performs CAM people will trust him more and tend to use CAM. G2_9: Yes of course, in France for example, each herb is passed through a machine that provides detailed information about the product. They have studied and analyzed each type …											G2_9: Insurance coverage would definitely encourage patients but this will never happen.		G2_9: I believe they seek CAM providers help with caution, but once they try and find good results, they continue. If they don’t get any good results they will stop using.
G2_11: CAM is a part of treatment and curing. God has ordered us with curing he didn’t specify the type, amount or the method G2_11: hijama, rukya shafahiya (I have 3 degrees in it), Chinese medicine (including the needle pricking, energy, hijama and the messages using the Chinese method). G2_11: Islamic Reiki, I will tell you I am coming from an Islamic background and religious (Multazima)	G2_11: I studied Reiki for animals. I have Access Bars and Theta Healing, both are American diplomas. I also have Imo, which is very nice. Do you know the NLP for Healing, it uses the nervous system. I also have Chromatic Healing. G2_11: In the past from the prophet’s time, they used to do al Rukia (Yastarkoon). They used to do Rukia to each other. The Reiki, it is part of the Rukia, were you put…						G2_11: When the person is in need to be seen by a CAM provider but the doctor doesn’t refer him because he doesn’t believe in CAM this is one main barrier						G2_11: There lack of knowledge among the Lebanese regarding CAM is another barrier		G2_11: the fear after hearing someone talking about a bad experience from CAM is also another barrier.										G2_11: we must all be integrated to complement each other from traditional medicine to CAM G2_11: course they must be integrated. You can find some centers who integrate the traditional medicine with CAM in the same center. G2_11: It is very important to integrate CAM with traditional medicine, since we complement each other. We help each other to ultimately find cure to our patients.			G2_11: the most common thing that you spread the idea in a safe way is word of mouth, people listen to other peoples experience and then they come to try CAM. Since they are talking about past experiences.	G2_11: People use CAM since they might not find cure from the medicines or they tried traditional medicine and failed to find a cure. G2_11: People refer to me because they have sought the help of many HCPs but didn’t find the cure, traditional medicine failed them, that is when they refer to the last resort which is CAM. G2_11: medicine couldn’t heal them. And people want themselves to be health…	G2_11: I have lot of doctor’s referrals to me for patients that need CAM, and I also refer patients to the doctors. G2_11: When people find that this doctor has referred him to a CAM provider, he would be very pleased.	G2_11: People would believe more in CAM if it was evidence based. People ask for evidence to the CAM that I am providing.	G2_11: So now I am very happy with the social media since it helps me make people become more familiar about Hijama.												G2_11: When people are very happy with the results, they come and take another appointment.	G2_11: Panadol they affect the kidneys and other organs, these all at the end are chemicals and poisonous and that is why people are seeking the use of CAM.	G2_11: I believe people refer to CAM when they have health problems
	G2_12: From a religious perspective, there are standards towards this aspect. For instance, Hujama is one, Al Turba Al Hussainiyeh is another, Du’aa is a third one. G2_12: I believe that Du’aa should be added to the list of CAM types because it also has efficiency. G2_12: Turbat Al Imam Al Hussain also has many benefits that are as well evidenced. G2_12: Some people perceive honey as an herb and …		G2_12: Hujama available and practiced in Lebanon is being done under proper health procedures. It is complementary to conventional medicine and has its benefits but lacks any drawbacks.						G2_12: some barriers towards using herbs could be the lack of trust in that type of CAM especially that we don’t know how much its regulated. G2_12: I don’t believe in spiritual healing. Even though others practice it, but me logically speaking before believing in it I should study it and see that it has worked for once, twice, or 20 times. It is the evidence-based studies that help us reach sati…		G2_12: Many countries abroad actually study herbal medicine and facilitate its access to patients as it does to conventional medicine, and this helps people have more trust and belief in it, in Lebanon it is the opposite.		G2_12: I believe they are less knowledgeable about it than they are about conventional medicine.										G2_12: I believe the Lebanese depend on conventional medicine and prefer it over CAM G2_12: Their acceptance towards CAM is less than their acceptance towards conventional medicine.		G2_12: I agree to the integration of CAM with traditional medicine however it depends on the personal level when it comes to religious beliefs.	G2_12: Hujama is efficient and has many evidenced benefits. I personally tried Hujama.		G2_12: That person would use CAM when he sees that it is resulting in the same effects as conventional medicine and actually seeing people who benefited from it. G2_12: everyone might get influenced by the others people experiences.	G2_12: people use CAM due to lack of trust in conventional medicine towards preferring CAM. G2_12: The trust in CAM and the lack of trust in conventional medicine.			G2_12: social media is an unspecialized source towards this issue and might only be benefiting from it as a mean of business, so it pushed people to use CAM but might be the wrong type of CAM.							G2_12: For example, whoever eats Al Turba Al Hussainiyeh does it as only a belief, as well as who visits the prophets for seeking help of treatment is a result of belief. G2_12: people refer to me for Du’aa due to their trust in the religious aspect of it					G2_12: from a religious perspective, Hujama has many benefits that is why people seek the use of Hujama for its benefits.		G2_12: people refer to CAM as a means of protection when they lack protection. G2_12: For instance, cancer patients have little hope in being treated by conventional medicine and that is why they go towards CAM.	G2_12: They depend on CAM as an extra shot for health benefits.
G2_13: It is done through faith where God is the healer and if you believe you receive.			G2_13: There are no risks of it. It is only a declaration.			G2_13: One’s belief or lack of belief and their personal choice																			G2_13: Jesus is the healer and that would depend on the strength of someone’s belief in Jesus.				G2_13: Using spiritual healing it is the final stage of healing that is reinforced through belief but I force no one to believe.					G2_13: They are aware and knowledgeable about CAM and they usually come for life transformation goals. G2_13: learning more about it the knowledge about its benefits										G2_13: Actual Healing,
G2_14: CAM is a result of disbelief in God	G2_14: It’s the God who heals with the intercession (shafa3at) of the saints. For this reason we reject only seeking help from the saints and not from God. Even in this, CAM refers to the saints and not God, which is wrong. G2_14: CAM includes everything that comes to your mind from the Rukia to Chinese medicine to many things. G2 G2_14: we as Christians we don’t have a Rukia, but we have the pra…	G2_14: There are a lot of priests who were able to solve a complicated relationship between two using prayers and the holy water.			G2_14: There are people who come to me after using the Rukia or the charms, they come to me unconscious and facing side effects.	G2_14: One of the priests has told me that a cancer patient was healed once I was treating him with prayers, and the patient is a believer. He has repeated the tests 6-7 times since he couldn’t believe what has happened. This is through God’s will. The illness is present to know God’s will and his ability, of course from the believers only.	G2_14: I have never seen HCPs recommend CAM, this is also not good for their reputation.		G2_14: It is that we don’t know the effect and result of CAM this is the main barrier.				G2_14: I don’t know a lot about CAM, maybe that’s why I don’t believe much in its effectiveness.										G2_14: CAM is not that popular in Lebanon. People believe more in the well-known physicians, in the Lebanese hospitals, even the public hospitals they are considered to be trustful. And the Lebanese physicians are very successful as the medicine here is advanced over the other. G2_14: people trust the traditional medicine so they don’t seek the use of CAM.			G2_14: When I was young, I used to go to Mjabbir arabi. G2_14: I tell you I still use the herbs. Sometimes I take mint when I get stomachache instead of the medications. Or sometimes I use alcohol or take Rose Water, those things I still believe in them. Or I use ice for an injury in my foot or if I bleed from my nose. Those traditional things I still believe in them, as they are not harmful, and…	G2_14: People use CAM because it is cheaper.	G2_14: I remember when I was born, I was the only guy in the house on 4 girls, one of my dad’s friends got me the holy Qur’an and I don’t know it was a Hijab or not. My parents placed it next to my bed. Sometimes the person tends to be scared from the Bible or a holy book and becomes more caution. We use these types of precaution because it is part of our culture. G2_14: They say I go and this an…	G2_14: But there are a lot of Christians and Muslims who they seek help from Saint Charbel after they have tried all other methods and didn’t work. G2_14: people use CAM because they mistrust a doctor		G2_14: The priest also believes in the biological health and wellbeing, the same way he believes in the psychological wellbeing.								G2_14: Even Jesus Christ says:” The ones who are ill, they must go to the church and wash it with the cheerful oil (zayt al ibtihaj)”. G2_14: the Jesus said that the evil spirit doesn’t exit without praying and fasting. So, you pray and fast for an ill patient.
G2_16: It is the first medicine on earth.	G2_16: Hujama specially was created with the the human during old history going back to more than 5 million years or so. G2_16: Chinese, Herbal, Qura’anic G2_16: provide Hujama complementary with Qura’an because I believe it is religiously related.	G2_16: Hujama, for instance, can never hurt you but can heal most diseases. G2_16: I know someone who had fatty liver disease and many doctors told her there is no treatment for that, but when I performed to her 2 sets of Hujama for the liver and gallbladder and she did a test after 2 years the liver got healthy again. G2_16: Even cancer is currently being treated with Hujama and I know a patient…	G2_16: Who wants to protect their immunity and health refers to CAM because it cleanses the body from any harm without any medical procedure or chemical use, but only simply by replacing harmful cells with healthier ones. G2_16: After the age of 40, every man and woman should perform a set of Hujama to prevent strokes and related diseases by cleansing the body, increasing oxygen availability and …				G2_16: other doctors would discourage the use of CAM. G2_16: physiotherapists react materialistically towards it and discourage people from using Hujama. Business should be discarded from medicine.						G2_16: Sadly, I believe that they the Lebanese are not knowledgeable. For instance, in this area I work in some people still do not know what Hujama is because there are no referrals, sources, trainings or awareness. G2_16: Lack of knowledge is the main barrier for CAM use in Lebanon.							G2_16: CAM can replace conventional medicine for some diseases, not all because other diseases need surgical procedures where CAM can be of no help.			G2_16: The problem nowadays is that people are believing in conventional medicine more than CAM		G2_16: They will be complementary and instead of hurting the patient you would be treating them in the correct way. There should be an integration of CAM with traditional medicine, they complement each other and make traditional medicine more effective.	G2_16: I used Irani medicine and it only benefited me for around 15 days, however only 1 set of Hujama benefited me much more and made me realize that it is the right treatment. G2_16: I tried 4 sets of Hujama and it made me feel 20 years younger, healthier, and more independent.		G2_16: the word of mouth helped in spreading the information more, people refer each other and have a major role in influencing other people’s desire to try CAM	G2_16: Most of my customers have reached despair and that is why they refer to CAM after they have tried everything. G2_16: I have not visited a doctor for the past 5 years though previously I used to always have health problems and refer to doctors until I realized that it is not working for me and so I decided to go for an alternative.	G2_16: some doctor would encourage their patients to use CAM		G2_16: Yes. I have also been advertised on TV and other sources of media some people visit me because they have seen Ads on TV.			G2_16: We as CAM providers are the ones responsible to give that confidence to the customer or make them lose it. If the customer saw that we are confident they would take an appointment and come even if they are not knowledgeable about it. G2_16: Other customers from many areas of Lebanon refer to me because they actually believe in Hujama and who most of them never refer to a physician. Every c…				G2_16: The prophet PBUH ordered us to use Hujama and even he was a user. He said 3 things heal the human body: honey, Hujama, and Kayl.	G2_16: The fact that it is a natural medicine and does not include any chemical alone is an enabler.		G2_16: Insurance coverage would encourage people to use CAM G2_16: Having the support of the Ministry of Health through insurance coverage is an enabler for CAM use.
[truncated: 17 more columns]

## Sheet: Group C
Definition of CAM	Types of CAM	Solving a health problem (Efficacy)	Advantages	Lack of safety	Side effects from CAM	Lack of patient's believe in its efficacy; Not solving/limitations in solving the problem /disease (especially severe diseases)	Lack of HCP belief or promotion or knowledge of CAM	Lack of CAM providers proper application of CAM/ CAM providers and not qualified	Lack of credible sources or Lack of evidence-base data or Lack of trust	Cost (-ve)	Lack of accessibility/ availability	Lack of monitoring and regulation; Lack of governmental support/ Politics	Lack of knowledge (of the Lebanese)/ Lack of education	Timely results (CAM takes more time to show +ve efficacy)	Fear	Advancement of traditional medicine over CAM	Environmental factor decreasing the efficacy of CAM	Spiritual Culture/ Relgion	Pressure from pharmaceutical companies/ Reputation	Type of the disease/stage of the disease	Negative experiences around the participants	Tolerance/Taste of herbs	Culture preferring traditional medicine	Perceived seriousness	Integration of CAM with traditional medicine	Previous personal experience	Cost (+ve)	Experience around the participants (Society/family/friends...); Culture	Failure of the traditional medicine in treating the condition/Lack of trust in traditional medicine/Lost hope	Referral by a HCP to CAM provider or CAM product	Credible source/ references	Media/ internet platforms	Accessibility/ availability	Knowledge/ Open minded people/ Education	Belief in CAM efficacy	CAM is a trend	Safety of CAM products	Older generations vs. younger generations	Religion	Safety of "Natural" products	Fear of facing their disease/physicians	Insurance coverage (as an enabler rather than recommendation)	Type of disease	Actual efficacy of CAM/ Satisfaction with results/benefits of CAM	Avoid Chemical products/ treat side effects of chemical products	Means of protection from disease	Support to traditional medicine	Curiosity	CAM providers give more time than traditional medicine
G3_1: Everything that we haven’t studied in medicine, is considered CAM to me. It is a diverse field of study, herbal medicine, acupuncture, Chinese medicine, there are some studies about it, some have been used from ancient history, some are effective others aren’t.	G3_1: Acupuncture, herbal medicine that is very diverse as a field, G3_1: other types include, Yoga, drawing therapy which are more psychological and spiritual.	G3_1: I have seen cases such as vitiligo, years of traditional treatment didn’t cure the patient, then he used herbal medicine and he was cured. G3_1: Patient, infertility, she used CAM and then she got pregnant she used herbal medicine.		G3_1: Hujama might cause side effects or might result in some complications. Some herbs are generally not safe because we don’t know the extent of its toxicity. So in general CAM is not safe.	G3_1: they are chemical, even if they are herbs, they contain chemicals and it depends on the dosage. So we don’t know the dosage or type they are taking therefore, they have side effects. Some herbs are poisonous. G3_1: I have known certain patients that have used CAM and they got health issues such as high blood pressure. They would be treating something silly, they use herbs or CAM and they de…		G3_1: As it is in Lebanon, I don’t encourage the use of CAM.	G3_1: people who are not experts or haven’t received appropriate training are actually practicing CAM, practicing it inappropriately.	G3_1: this is the issue, we don’t have enough studies to prove whether it is psychological or placebo effect. G3_1: Lack of evidence base for CAM is the main barrier G3_1: lack of trust in CAM providers sometimes discourage the patients, it is a barrier.	G3_1: Some herbal doctors they sell herbs in very high prices. In certain cases it could be a barrier.		G3_1: there is no real monitoring for the dosages and things that are being given for herbal medicine.	G3_1: lack of knowledge is the number 1 barrier.								G3_1: Negative impact from the surrounding, if someone they know tried and didn’t benefit or got side effects then they would be discouraged.				G3_1: I would support the integration of CAM with traditional medicine if there is enough evidence. I have seen good results from CAM, but if I want to integrate CAM I need it to be based on real evidence. G3_1: It would make patients sometimes more readily accept visiting a physician. Patients in general like natural medicine. If we tell them that we are integrating natural medicine to our tradi…		G3_1: If cost is lower than definitely it is an enabler especially for autoimmune diseases such as crohn’s diseases. Certain diseases are very costly. Therefore, patients try CAM which is considered cheaper.	G3_1: It is cultural, herbs are natural so that is why they use it. Hujama and acupuncture are not natural that’s why most people resort to herbs. They are natural “khel2et rabna”. G3_1: In Lebanon, anyone who says anything about CAM is a credible source, including the neighbor, the neighbor is number one pharmacist. G3_1: if someone heard that someone who had the same condition and was cured thi…	G3_1: People have tried traditional medicine and it didn’t work out so people seek CAM use, G3_1:people hate traditional medicine and believe in natural remedies, so they resort to CAM. G3_1: After talking to this CAM provider, I might refer because somethings in traditional medicine are blocked, we try everything and nothing works. We hear that a patient then goes to herbal medicine and he is cu…		G3_1: Another enabler is the provision of evidence based recommendation and a syndicate for follow up.	G3_1: Media also markets some products because it is a type of business and people are influenced by what they see on the media.			G3_1: they think it is biological, they deny anything that is psychological. Even if the CAM provider tells them that this is psychological they deny it. They believe in the effectiveness of CAM on the biological aspect of the diseases that is why they resort to it.							G3_1: if CAM was covered by insurance it would definitely appeal more to patients. But under the condition of being monitored and regulated and studied with evidence based recommendations. Also, specific providers who are certified and licensed.	G3_1: in general chronic diseases people seek CAM because they are tired of traditional medicine, it might not be effective but they seek it. For acute diseases, they use ancient remedies recommended by the grandparents. I think CAM is more for chronic diseases.	G3_1: some CAM providers are giving positive results this is an enabler
G3_2: In my perspective CAM is a branch in the medical field which offers an alternative to the classic treatments that we have and diagnosis	G3_2: There is acupuncture that I know. There is also everything that has to do with herbs.	G3_2: Although sometimes we see that treatments we give do not work and that is when patients go towards alternative medicine which sometimes actually works.			G3_2: there are herbal creams used for acne as an alternative that might actually cause irritation and these are the types of CAM that I would tell them to stop using.				G3_2: I have not seen anything related to evidence in this field.			G3_2: It has no regulations and we know nothing about it, as in who is the provider and where is it assembled.													G3_2: Yes of course because when we start working, we do not have enough information about this market and patients usually ask about it. I think it should be in the curriculum of medical studies.			G3_2: as I said I do have patients who use CAM. They do believe in them because it is culture. We live in an area where we think that even medicine is magic, so the belief in herbs would be even more strongly seen in this culture. G3_2: In our culture, we like non-medical treatments. We do not trust much the medical field and medications because people usually prefer natural stuff.	G3_2: people whose health do not improve upon traditional treatment and so they get to try these kinds of alternatives.		G3_2: Usually they ask their doctor. My patients ask me about it. They tend to ask the pharmacist as well regarding their use of CAM.	G3_2: people trust google for information about CAM unfortunately.											G3_2: if a patient has cancer it would be silly to think about CAM as efficient enough. On the other hand, if we are talking about really soft diseases or on a psychological level too, for example someone who has anger management issues as well as eczema, we refer him to an alternative root. G3_2: it could also work on chronic diseases. What I meant was that it depends on the type of disease. If …			G3_2: If they do not get a cure, they usually go towards CAM.
G3_3: It is a huge topic, it is growing progressively, especially with the side effects of traditional medicine is increasing. It is becoming a satisfying alternative for patient to use in their daily lives especially for pain management and psychological relief.	G3_3: acupuncture for pain control, and herbs for treatment of mood abnormality such as depression	G3_3: Acupuncture was pretty effective, speaking 60-70% effective as mentioned by patient herself. She had pain from rheumatological diseases which usually requires a lot of medication, acupuncture for her was a very good alternative. There is a specific manual which you have to follow in acupuncture. You put the needle in a specific site which stimulates the release of pain relief hormones.			G3_3: The main barrier is side-effects of CAM.								G3_3: I believe that only 5-10% have enough knowledge about CAM. CAM is relatively used but not actively used as compared to other countries.									G3_3: patient who cannot tolerate needles being punctured for 2-3 hours this patient cannot be a good candidate for acupuncture and it wouldn’t be safe.			G3_3: Yes it should, CAM and HCPs and other team members should be part of the multidisciplinary team. Because some patients always like to try things other than the traditional medicine, therefore CAM should be part of this team.		G3_3: the cost if it is cheaper.	G3_3: It depends on the source, if people share with eachother that this place has good products and has a good reputation, apparently people will buy from it. G3_3: others ask their family and friends, they believe what works for their family works for them as well in terms of CAM use. G3_3: family advice and experience from her surrounding gave her motive to try CAM.	G3_3: People who have tried traditional medicine and failed to get the cure, resort to CAM. Very rarely do people directly start CAM before using traditional medicine.	G3_3: It depends on us, on doctors how they explain it to patients to make them believe. If we tell them that it is part and it helps they will believe it. Otherwise, it will not be good for the outcome result of their treatment. G3_3: She did consult me and I encouraged her, because I have seen the positive effect of acupuncture.	G3_3: Patients have full trust in their physicians, so they consult them for information regarding CAM.	G3_3: The reputation plays a role including media to encourage people to use CAM. G3_3: the media plays an important role patients depend on it for information regarding CAM G3_3: the internet and social influence are the main influencers for the use of CAM G3_3: the media; how well it supports CAM			G3_3: G3_3: the patient that used acupuncture she was safe because first she wanted to try CAM and she believed in it.					G3_3: patients who are terminally ill or think that they are sick of medications and they are in the hospital, they would feel like trying things that are more natural, and might make them feel better (psychologically) especially among the elderly, there is a good number of patients who seek alternative way of treatment other than IV lines and medications. They try to find something less medical …		G3_3: insurance plays an important role. If it is covered people will use it if not they avoid it.
G3_4: Anything that you prescribe to the patient other than pills or certain medications is considered CAM.	G3_4: Hujama as well as nutritional advice given to patient is also considered as CAM. G3_4: From my specialty, I hear a lot about Al Sumgh Al Arabi, which is basically rocks diluted in water and then ingested for the purpose of enhancing kidney function. G3_4: many herbs are good as well and used for minor symptomatic treatments, such as abdominal pain or bloating.				G3_4: an outbreak happened on something called Balkan Induced Nephropathy, which happened due to a Chinese herb purposed for weight loss. Many people took from it and studies showed that it is high in Balkan, which is nephrotoxic. I am not sure if it actually caused weight loss at the end it but from my field of expertise, I know it is dangerous especially if taken on the long-term. It could poss…		G3_4: If a patient comes to me and tells me that they are taking a certain type of herbal medication, I would tell them that we don’t advise because we don’t have enough information. G3_4: Myself, as a healthcare provider, think that I have not much information about it because we have sort of blockage towards it. We always stop their use and advise for drugs that are tested and that can be used …						G3_4: Lack of knowledge is the number one barrier. We don’t have enough workshops or media awareness since it doesn’t bring enough money.		G3_4: A huge number of the patients would stop using it if advised by the doctor to do so because they feel fearful of any side effects that they can’t blame on the doctor since he wasn’t the one who prescribed it.					G3_4: patients who have chronic kidney disease, on dialysis, or suffer from hyperkalemia due to kidney failure, most of the herbs are already high in potassium which could worsen the situation and be fatal.					G3_4: If it is studied, evidenced, and approved then yes. At the end of the day, a large amount of the medications we prescribe are constructed from herbs.		G3_4: Yes people use CAM, mostly they do due to financial problems of our country. They try anything before they consult their doctor. If it worked that would be good to them and if not and they actually lost hope, that is when they consult their doctor. Sometimes it would be too late because I assume that more than 50% of them use herbs and then they come back to the doctor. G3_4: financial issu…	G3_4: I think as a Lebanese community, it is somehow hereditary from one generation to the other, people use CAM because it is part of their culture. G3_4: Another thing is that one of the neighbor or friends would try one and refer CAM to the other because it was beneficial or it actually worked for them, G3_4:social influences and the environment also plays an essential role in influencing peop…				G3_4: These trends we see over the media through advertisements play a huge role in CAM encouragement. G3_4: Media is one of them and mainly advertisements are the main enablers for CAM use, G3_4: others depend on the internet (Google),							G3_4: I would also like to mention that religion also plays a role because many patients refer to religion when speaking of CAM.					G3_4: and surprisingly a huge number of patients do and tell me that they use a certain type of CAM which satisfied them and improved their health.
G3_5: CAM is something new and not very well-known especially in our region in the Middle East and specifically Lebanon. It is not purely medicine because it goes more towards herbs.	G3_5: Since herbs here in Lebanon is the most famous example of CAM G3_5: Herbs, Cannabis, G3_5: there are people who get treated using the herbs, Chinese medicine, Hujama, natural made medications made from herbs,						G3_5: I don’t think that HCO support the use of CAM because it would go against their practice but again it depends on the type of CAM.	G3_5: CAM providers are knowledgeable but not to a high extent because some things still lack in their knowledge. Many times they prescribe wrong treatments that they think is right, this is why they lose their credibility.		G3_5: I think that cost is a barrier. For instance, acupuncture and the example you have provided are actually expensive and not much people know about them.			G3_5: Knowledge is the main barrier for CAM use.										G3_5: I believe that since CAM is still not that known and practiced, they would stick to the conventional medicine. It is part of the culture, they believe in traditional medicine		G3_5: I agree to the integration of CAM with traditional medicine especially if it is evidence-based. G3_5: : CAM would add up to the efficiency of treatment with conventional medicine if it was studied and found to be effective. They are complementary in the sense that results would be better and faster.			G3_5: Most of them hear from each other and their surroundingS G3_5: I think that they just go for CAM use as a referral from someone else	G3_5: Because people don’t find solutions and sometimes the conventional medicine they are referring to doesn’t answer all their questions. G3_5: Because to them it is the only solution. When conventional medicine wasn’t able to answer their questions, they referred to it as the last shot. Which is CAM.	G3_5: and others even get referrals from doctors regarding CAM.	G3_5: If CAM was actually further researched and shown to be effective based on evidence, people would be more encouraged to try it and use it when aware of it.				G3_5: we hear a lot from patients that they use certain types of herbs because they believe that it prevents cancer.							G3_5: Usually in medicine if cost is the barrier and it is solved, people won’t have a problem to try it out if they were not actually paying. So insurance coverage would encourage the use of CAM.	G3_5: we usually see that patients with end stage disease depend on prayer and religious faith.
	G3_6: there are people who get treated using the herbs, Chinese medicine, Hujama, natural made medications made from herbs,		G3_6: CAM is used since it has a quicker effect and it is better than traditional medicine. G3_6: CAM is better than traditional medicine since it is natural and doesn’t have any added chemicals and sugars. G3_6: the advantage of CAM is that they are natural and has no added chemical ingredients.								G3_6: CAM are not much available this is one barrier.		G3_6: Lack of knowledge among the Lebanese about CAM is also another barrier.												G3_6: CAM and traditional medicine should be integrated, if there was studies and research, they would complement each other. G3_6: There are some diseases that can’t be treated using only the traditional medicine, so CAM complements it and increase its effectiveness therefore they should be integrated.			G3_6: Because they benefit from using CAM they recommend it to other people and other people use it. G3_6: It is maybe because their parents and grandparents have used CAM before, that is also a motivating factor. G3_6: their parents have used it before and they are still using it it is part of the culture.			G3_6: Since if there are more evidence based studies and research on the effectiveness of CAM then people would use it more. And would encourage them to buy more such products especially that it is natural.				G3_6: they are convinced of its use, they use it because they believe in its efficacy.
G3_7: CAM are types of therapy used as an alternative to the traditional medicine that we use.	G3_7: acupuncture, herbs, and oils.				G3_7: some patients it might not suit them and once they do it they get complications they stop using it but then it would be too late. G3_7: People with heart problems who take herbs, might exacerbate their condition. And some people might get some allergies after they have used something topical on their skin. They then stop using it when its too late.							G3_7: here in Lebanon it is not regulated.	G3_7: We do not have it as part of the curriculum. Not in the medical field, nursing nor any other schools. Or at least in Lebanon. And if anyone of us know or is familiar of CAM, then it is all because of personal initiative since he went and searched for information, this is one main barrier.												G3_7: The advantages are that it might have a synergistic effect like physiotherapy, acupuncture and certain herbs that relaxes the muscles. All these have a complementary effect. So this is when integration of CAM with traditional medicine becomes essential.		G3_7: They take the easiest and the cheapest way which is CAM, and then they seek medical advice if their case got complicated. G3_7: I think yes, since CAM might be cheaper than traditional medicine, it would be an enabler for people to use CAM	G3_7: there are some people who don’t benefit from the traditional medicine, so they refer to the CAM. G3_7: When we used to have cases like advanced sepsis, people used to convince them to go seek help from a CAM provider they know. G3_7: Word of mouth. From other people’s shared experiences. They refer each other G3_7: The patients they trust more the experience rather than the evidence. G3_7: …	G3_7: some people use both traditional medicine with CAM to reach better results.	G3_7: Patients trust more when a doctor tells them to drink this herb.		G3_7: if you see there are a lot of advertisements on Instagram like the healing through acupuncture, herbs, and things like that, they promote the use of CAM and people are motivated by these ads.			G3_7: It depends some people use it since they believe that it heals them more since it is natural				G3_7: they also refer to the Shiekh or the Healer, because some types of CAM are supported religiously.								G3_7: some people use both traditional medicine with CAM to reach better results.
						G3_8: Our grandparents used to believe in CAM, but now we are in century that people don’t really believe in CAM. Now if any person is in pain they directly take him to the emergency. They stopped believing in CAM they believe in traditional medicine.	G3_8: I don’t believe in it and I don’t recommend it and I wouldn’t try it. G3_8: If there is evidence that this CAM is effective I would encourage, otherwise, I wouldn’t. I haven’t really heard about it. So I can’t encourage.		G3_8: CAM is not used because there isn’t 100% accuracy of its effect.			G3_8: I feel that CAM providers are not professionals, because we don’t have monitoring on these providers, and this is a major barrier. G3_8: In Lebanon, we do not have regulations on these herbs, therefore, some might have some side effects.				G3_8: Also people have evolved and things on social media about mediation and the medical field increased the awareness of people about the importance of traditional medicine.									G3_8: Some medications are made from herbs, so the integration could help. Under the condition that there is something official from the ministry of health that this medication with this CAM is effective. G3_8: there might be a synergetic effect of the combination of CAM with traditional medicine, better results as compared to if each one is used alone.		G3_8: CAM is cheaper, so it is an enabler rather than a barrier. G3_8: cost is an enabler	G3_8: they ask in their surrounding family and friends based on previous experience, they ask in their surrounding family and friends based on previous experience, G3_8: patients that I have seen and used CAM use only teas and simple things that are culturally used in Beirut. G3_8: and people who are culturally oriented and still believe in the old way of treatment.				G3_8: Mostly patients do their search on the internet and are influenced by social media,			G3_8: because they believe that it has better effects on the short term as compared to medication.			G3_8: I hear that old people use herbs, and they prefer herbs on medications						G3_8: It gives them some sort of relaxation on a spiritual level.
G3_9: I think CAM is a way to treat diseases or clinical issues when medicine cannot intervene.			G3_9: Since people believe that the chemotherapy helps but it has many side effects which affects their psychological health and think that this treatment is not good. When people resort to the CAM they feel more spiritual they feel more at ease with themselves and some of them feel that they are at more ease with their pain. Some think that it is the best treatment.				G3_9: doctors do not recommend the use of CAM.			G3_9: Yes it could be a barrier. Because most of the CAM products that I know about are expensive.		G3_9: there is no regulations on the use of CAM G3_9: Mainly the government. There are no specific regulations and the government is not putting time and attention to this regulation maybe it’s because they do not know the influence of these CAM products on the patients.													G3_9: I think it is very important to integrate CAM with traditional medicine. First because you can reach out all patients and you can affect their psychological and biological sides. They would also believe that their healthcare provider can give them their best CAM products while not resorting to stuff that are not effective. G3_9: Mainly it is because treatment through medication does not aff…			G3_9: I think that people resort to CAM based on the influence of other people G3_9: they resort to other people’s recommendations and experiences to use CAM. G3_9: my patients resort to the recommendations of other people. G3_9: I have encountered many of those, were patients mention somethings that the doctor don’t know about it and some people they have some relatives and friends who have used…	G3_9: Patients use CAM because they think that the medication does not have any effect on their treatment and most of them are cancer patients. G3_9: I think that when they don’t see the immediate result of the medication people directly use CAM.		G3_9: To most patients they don’t resort to the online information but they refer to academic and reliable resources.	G3_9: patients resort to online research for CAM G3_9: they also resort to the television ads or on social media.					G3_9: my patients think it is very safe that is why they use it							G3_9: they also think it is very beneficial to them and that is why they use it.					G3_9: But people are really affected by each other’s stories and because people give them more time than healthcare providers. Healthcare providers just give them their medications and they stop the consultation. So people always need someone to listen to them and I think when they see the CAM providers target the spiritual and psychological part and do listen to their patients. So they feel atta…
G3_11: Mostly people talk about herbal medicine, what different herbs do in terms of weight loss mostly. Hujama, it releases the excess blood that is not needed by the body. Chinese medicine but I don’t know a lot about it.		G3_11: If someone has rheumatoid physicians are recommending the use of Hujama, if someone does a blood test and has excess blood, hujama is recommended. We recommend hujama for men to keep on renewing blood cells. In herbal medicine, it is mainly used as a diuretic to release excess water from the body. Detox water is also being commonly used.			G3_11: CAM is counter indicated in some cases. It is counter indicated in pregnancy or hypertension. G3_11: tachycardia and high blood pressure if they over use, once they get side effects they stop using it.																							G3_11: You can start with the neighbors, family and aunts, they are the most people who influence one’s decision regarding the use of CAM				G3_11: They see an ad for example and during follow up they tell me, by the way we are taking this and that.	G3_11: Maybe the availability of herbs from reliable sources, for example people following the keto diet, they are having problems finding the food items. It is not accessible.		G3_11: Psychologically, they felt better and that is why they use it they believe in its effect.									G3_11: some people are taking CAM and they psychologically satisfied and that is exactly why they use CAM.
G3_13: CAM is a non-traditional medicine. Its purpose is to help cure certain illnesses as an alternative to the traditional medicine. G3_13: CAM is a very broad range of medications, it has its own side effects, problems and contraindications with other medications.					G3_13: Of course CAM have disadvantages. And herbs might have disadvantages. The adverse effects are something to consider and they must seek to the brochure found in the medication, the pharmacist or the doctor.				G3_13: Probably it’s because there are not enough studies or they are not true.	G3_13: it is expensive since it is not controlled from the ministries here. And they add to it TVA as it enters the country, which makes it more expensive.															G3_13: CAM and traditional medicine should be integrated. G3_13: The result in my opinion is synergistic. It can add on to each other. And we always use it and give the non-traditional and the traditional. We mix the two.	G3_13: Like any other medication. CAM has its own benefits and disadvantages. And I prescribe it and I personally use it.		G3_13: There are a lot of people who rely on the word of mouth				G3_13: There are some people who read over the internet to know and use CAM. G3_13: people rely on the internet.								G3_13: Since CAM is made from herbs, they think it is safe. They think they can take from it without any problem.
	G3_14: I hear from people that they do Hujama or wet cupping				G3_14: using the blade in Hujama might pose a risk if it is not properly sanitized.	G3_14: I think it is delusional, few people believe in such delusions.	G3_14: None of the medical team has interest from the use of CAM by patients.																					G3_14: I don’t think that people do it based on scientific evidence they simply do it because they heard about it.	G3_14: he has tried traditional medicine for his disease and lost hope so he resorts to CAM.							G3_14: Herbal medicine today is a trend, it is being marketed properly. But this trend might disappear shortly.			G3_14: maybe the patient has religious ideologies and believes in CAM which motivates the use of CAM,
	G3_15: They say it is herbal medicine, depending on what they say it is herbal medicine. G3_15: there is also the homeopathy		G3_15: CAM is helpful, but only to relax and management of stress, and change of thoughts.		G3_15: yes some of my patients developed some allergies, it is normal, sometimes medications can cause allergies.					G3_15: Apparently and based on the products in the pharmacy, yes they are more costly so it could be a barrier.										G3_!5: it is safe for use if the patients doesn’t have a chronic disease, it could work as a placebo. But if the patient has a chronic disease I am against its use I don’t encourage.					G3_15: But to complement each other could be. But first there should be studies to prove its efficacy.			G3_15: They do CAM because of auto medication. If a neighbor tells them about a medication, he comes consults you, whatever your recommendations are he will use the medication the neighbor prescribed.							G3_15: CAM is directed towards a specific targeted population, who believe in its efficacy would definitely find benefits in it.
	G3_16: Herbs, they sometimes visit religious figures, yoga instructors.				G3_16: heart medication dioxin is made up of herbs, herbs are as dangerous as chemical products, this is a misconception, and if it is made of herbs it means that it is safe. There are herbs that stimulants, for example herbal laxatives they paralyze the intestine so people will not have proper intestinal movement without the use of these herbs, and they become dependent on these herbs.	G3_16: Patients try CAM, and if they fail they don’t inform anyone about it. They develop a taboo about it.	G3_16: many people are practicing acupuncture but the issue is the people who are doing are they certified? Acupuncture must be valid in some way, but someone who goes and spends 15 days in china, he comes back and starts practicing acupuncture and may be practicing it improperly, and here there is a question mark about the reliability of acupuncture. He is practicing does he have any degree? Thi…	G3_16: I can assure you that people providing CAM are not qualified at all. This is a big big problem.	G3_16: Traditional medicine is based on evidence based studies and research, years of expertise. You cannot combine it with a field that is not restricted and not controlled with zero evidence.			G3_16: There are so many types of CAM in Lebanon, but no one really knows what is going on, people are using it haphazardly. It is being used in a wrong way and it is not well organized and not restricted to certain people. It is not controlled, anyone who has a little knowledge opens a small shop or clinic and does some ads on TV,													G3_16: If CAM is integrated with traditional medicine there should be a synergistic effect to get better and faster results. G3_16: psychological healing sometimes helps with psychiatric medication. Together with CAM, this will magnify the positive effects.		G3_16: above all you have the issue of price, the social economical level in the world, people say that medications are expensive, physicians consultations are more expensive and they what a way out from this stressful living environment. They think that herbs are cheaper G3_16: Cost is an enabler, they use CAM because it is cheaper.	G3_16: Social influence is extremely important people are influenced by their surrounding. G3_16: People also in Lebanon are influenced by the neighbors and family members, they refer each other to CAM providers or CAM products. The physician prescribes a medication but the neighbor tells the patient that this medication is not good. Unconsciously the patient will sympathize with the neighbor, sh…	G3_16: they went to a physician or pharmacist and he didn’t explain exactly how the medication should be taken. He takes it for few days and stops using it, and then he develops the conception that medications are not effective. Therefore, they resort to CAM, to complement the gap they have. G3_16: lost hope because they don’t have the right consultations and lack of advice from the medical team …			G3_16: because people are tired of physicians and medications they visit these clinics because of social media influence. G3_16: It is not well controlled and it is over abused, TVs and media are playing a critical role in its advertisement. G3_16: I heard last time one Ad on TV he has a cure and treatment for everything, when you hear him you think that all hospitals in the world should close. H…					G3_16: A lot of people believe that it is safe for a very simple reason, they think if it is out there and no one is stopping them then it is safe and that is why they use it.
[truncated: 17 more columns]
